# Supplementary material for: Immune checkpoint inhibitors in Wilms' tumor and Neuroblastoma: What now?
Source: Cancer Rep (Hoboken). 2021 May 1;4(6):e1397. doi: 10.1002/cnr2.1397 (PMC8714551; doi:10.1002/cnr2.1397)
Supplement: Supplementary file 2 — Table S2. Wilms Tumor expressed mutations with clonality info and neoantigen classification. [file CNR2-4-e1397-s001.tsv]

Sample	Chrom	Pos	Ref	Alt	tracerx_binder	tracerx_strong_binder	DNAVaf	DNADepth	RNASeqAltCount	ResiduePos	total_cn	major_cn	classification	ccf_lwr	ccf_mle	ccf_upr
TARGET-50-PALFME	chr2	219606018	C	T	1	1	0.4	33	19	9	2	1	clonal	0.462355513901906	0.824742268041237	1.1496407372696
TARGET-50-PALFME	chr10	86942388	G	A	1	1	0.532	132	15	7	2	1	clonal	0.928194314276794	1.09690721649485	1.27222742892846
TARGET-50-PALFME	chr2	219606018	C	T	1	1	0.4	33	19	3	2	1	clonal	0.462355513901906	0.824742268041237	1.1496407372696
TARGET-50-PALFME	chr4	2931578	C	T	1	0	0.524	15	84	3	2	1	clonal	0.648797250859107	1.0804123711340201	1.61099656357388
TARGET-50-PALFME	chr12	6592810	C	G	1	0	0.314	244	263	8	3	2	clonal	0.780923778942031	0.961422680412371	1.14483285448707
TARGET-50-PALFME	chr16	55545802	G	A	1	1	0.419	414	3	4	2	1	subclonal	0.766631804372728	0.863917525773196	0.955884257184123
TARGET-50-PALFME	chr3	51393111	G	A	1	0	0.163	29	10	3	2	1	subclonal	0.0322787060078208	0.336082474226804	0.601066477070743
TARGET-50-PALFME	chr3	51393111	G	A	1	0	0.163	29	10	7	2	1	subclonal	0.0322787060078208	0.336082474226804	0.601066477070743
TARGET-50-PALFME	chr4	2931578	C	T	1	1	0.524	15	84	1	2	1	clonal	0.648797250859107	1.0804123711340201	1.61099656357388
TARGET-50-PALFME	chr2	219606018	C	T	1	0	0.4	33	19	8	2	1	clonal	0.462355513901906	0.824742268041237	1.1496407372696
TARGET-50-PALFME	chr2	219606018	C	T	1	0	0.4	33	19	3	2	1	clonal	0.462355513901906	0.824742268041237	1.1496407372696
TARGET-50-PALFME	chr3	51393111	G	A	1	0	0.163	29	10	3	2	1	subclonal	0.0322787060078208	0.336082474226804	0.601066477070743
TARGET-50-PALFME	chr2	219606018	C	T	1	0	0.4	33	19	6	2	1	clonal	0.462355513901906	0.824742268041237	1.1496407372696
TARGET-50-PALFME	chr2	219606018	C	T	1	0	0.4	33	19	9	2	1	clonal	0.462355513901906	0.824742268041237	1.1496407372696
TARGET-50-PALFME	chr2	219606018	C	T	1	0	0.4	33	19	10	2	1	clonal	0.462355513901906	0.824742268041237	1.1496407372696
TARGET-50-PALFME	chr4	2931578	C	T	1	1	0.524	15	84	10	2	1	clonal	0.648797250859107	1.0804123711340201	1.61099656357388
TARGET-50-PALFME	chr2	219606018	C	T	1	1	0.4	33	19	3	2	1	clonal	0.462355513901906	0.824742268041237	1.1496407372696
TARGET-50-PALFME	chr2	219606018	C	T	1	0	0.4	33	19	4	2	1	clonal	0.462355513901906	0.824742268041237	1.1496407372696
TARGET-50-PALFME	chr16	55545802	G	A	1	0	0.419	414	3	10	2	1	subclonal	0.766631804372728	0.863917525773196	0.955884257184123
TARGET-50-PALFME	chr1	227654948	G	T	1	0	0.41	81	3	6	2	1	clonal	0.621611302023673	0.845360824742268	1.05434644266259
TARGET-50-PALFME	chr3	51393111	G	A	1	1	0.163	29	10	7	2	1	subclonal	0.0322787060078208	0.336082474226804	0.601066477070743
TARGET-50-PALFME	chr4	2931578	C	T	1	1	0.524	15	84	1	2	1	clonal	0.648797250859107	1.0804123711340201	1.61099656357388
TARGET-50-PALGLU	chr7	24706351	G	A	1	1	0.231	24	15	4	4	2	clonal	0.186105263157895	0.948315789473684	1.55452631578947
TARGET-50-PALGLU	chr7	24706351	G	A	1	0	0.231	24	15	7	4	2	clonal	0.186105263157895	0.948315789473684	1.55452631578947
TARGET-50-PALJIP	chr6	158069648	C	T	1	0	0.222	522	5	3	4	2	clonal	0.765182685253118	0.916340425531915	1.05775625662346
TARGET-50-PALJIP	chr6	158069648	C	T	1	0	0.222	522	5	5	4	2	clonal	0.765182685253118	0.916340425531915	1.05775625662346
TARGET-50-PALJIP	chr6	158069648	C	T	1	0	0.222	522	5	7	4	2	clonal	0.765182685253118	0.916340425531915	1.05775625662346
TARGET-50-PALJIP	chr12	1028097	C	T	1	0	0.24	122	7	2	3	2	subclonal	0.501450994070457	0.75063829787234	0.988545517963028
TARGET-50-PALJIP	chr12	1028097	C	T	1	0	0.24	122	7	9	3	2	subclonal	0.501450994070457	0.75063829787234	0.988545517963028
TARGET-50-PALJIP	chr8	125433507	G	A	1	0	0.376	46	35	3	3	2	clonal	0.720177613320999	1.176	1.60408140610546
TARGET-50-PALJIP	chr6	158069648	C	T	1	0	0.222	522	5	5	4	2	clonal	0.765182685253118	0.916340425531915	1.05775625662346
TARGET-50-PALJIP	chr6	158069648	C	T	1	0	0.222	522	5	7	4	2	clonal	0.765182685253118	0.916340425531915	1.05775625662346
TARGET-50-PALJIP	chr6	158069648	C	T	1	0	0.222	522	5	5	4	2	clonal	0.765182685253118	0.916340425531915	1.05775625662346
TARGET-50-PALJIP	chr6	158069648	C	T	1	0	0.222	522	5	7	4	2	clonal	0.765182685253118	0.916340425531915	1.05775625662346
TARGET-50-PALJIP	chr12	1028097	C	T	1	0	0.24	122	7	8	3	2	subclonal	0.501450994070457	0.75063829787234	0.988545517963028
TARGET-50-PALJIP	chr12	1028097	C	T	1	0	0.24	122	7	9	3	2	subclonal	0.501450994070457	0.75063829787234	0.988545517963028
TARGET-50-PALJIP	chr8	125433507	G	A	1	0	0.376	46	35	6	3	2	clonal	0.720177613320999	1.176	1.60408140610546
TARGET-50-PAJNNC	chr19	35547131	G	A	1	1	0.069	113	29	6	2	1	subclonal	0.0300131801920543	0.146808510638298	0.237130483901337
TARGET-50-PAJNNC	chr19	35547131	G	A	1	0	0.069	113	29	7	2	1	subclonal	0.0300131801920543	0.146808510638298	0.237130483901337
TARGET-50-PAJNNR	chr11	90170095	A	G	1	0	0.268	513	5	4	4	2	clonal	0.936032009849184	1.10021052631579	1.25613050169283
TARGET-50-PAJNNR	chr17	7670684	C	G	1	0	0.89	42	173	3	1	1	clonal	0.888421052631579	0.983684210526316	1.09894736842105
TARGET-50-PAJNNR	chr17	7670684	C	G	1	0	0.89	42	173	7	1	1	clonal	0.888421052631579	0.983684210526316	1.09894736842105
TARGET-50-PAJNNR	chr11	90170095	A	G	1	1	0.268	513	5	5	4	2	clonal	0.936032009849184	1.10021052631579	1.25613050169283
TARGET-50-PAJNNR	chr11	90170095	A	G	1	0	0.268	513	5	5	4	2	clonal	0.936032009849184	1.10021052631579	1.25613050169283
TARGET-50-PAJNNR	chr11	90170095	A	G	1	0	0.268	513	5	4	4	2	clonal	0.936032009849184	1.10021052631579	1.25613050169283
TARGET-50-PAJNNR	chr17	7670684	C	G	1	1	0.89	42	173	6	1	1	clonal	0.888421052631579	0.983684210526316	1.09894736842105
TARGET-50-PAJNRH	chr14	95094127	C	T	1	0	0.459	118	14	10	2	1	clonal	0.78117562206996	0.976595744680851	1.15982690227191
TARGET-50-PAJNTJ	chr9	35558537	G	A	1	0	0.28	111	47	5	11	10	clonal	0.736128293241696	1.03243986254296	1.33406643757159
TARGET-50-PAJNTJ	chr9	35558537	G	A	1	0	0.28	111	47	9	11	10	clonal	0.736128293241696	1.03243986254296	1.33406643757159
TARGET-50-PAJNUP	chr1	27005974	GT	AC	1	0	0.56	23	3	7	2	1	clonal	0.741519350215003	1.23076923076923	1.69708552317248
TARGET-50-PAJNUP	chr17	7674221	G	A	1	0	0.832	39	203	10	1	1	clonal	0.856766413074105	0.996571428571428	1.13318230487461
TARGET-50-PAJNVE	chr1	178906795	A	T	1	0	0.554	1510	100	9	7	5	clonal	0.946001922666097	0.990349462365592	1.03597557501958
TARGET-50-PAJNVE	chr5	7867884	G	A	1	0	0.412	98	9	1	2	2	clonal	0.674829931972789	0.886021505376344	1.09177090190915
TARGET-50-PAJNVE	chr6	1610959	C	T	1	0	0.321	20	128	3	4	2	clonal	0.381849462365591	1.33232258064516	2.24959139784946
TARGET-50-PAJNVE	chr6	1610959	C	T	1	0	0.321	20	128	9	4	2	clonal	0.381849462365591	1.33232258064516	2.24959139784946
TARGET-50-PAJNVE	chr5	132638182	A	G	1	0	0.92	178	54	3	2	2	clonal	0.951552494865289	0.989247311827957	1.03612419958922
TARGET-50-PAJNVE	chr6	1610959	C	T	1	1	0.321	20	128	3	4	2	clonal	0.381849462365591	1.33232258064516	2.24959139784946
TARGET-50-PAJNVE	chr5	132638182	A	G	1	0	0.92	178	54	3	2	2	clonal	0.951552494865289	0.989247311827957	1.03612419958922
TARGET-50-PAJNVX	chr12	111931685	C	T	1	0	0.488	414	62	7	2	1	clonal	0.925827612509534	1.02736842105263	1.12923468090516
TARGET-50-PAJNVX	chr7	124841056	T	C	1	0	0.029	420	6	4	2	1	subclonal	0.0268671679197995	0.0610526315789474	0.0920300751879699
TARGET-50-PAJNVX	chr7	149475457	C	T	1	0	0.654	50	15	1	2	1	clonal	1.11157894736842	1.37684210526316	1.65894736842105
TARGET-50-PAJNVX	chr12	111931685	C	T	1	0	0.488	414	62	2	2	1	clonal	0.925827612509534	1.02736842105263	1.12923468090516
TARGET-50-PAJNVX	chr12	111931685	C	T	1	0	0.488	414	62	7	2	1	clonal	0.925827612509534	1.02736842105263	1.12923468090516
TARGET-50-PAJNVX	chr5	133076771	C	T	1	1	0.282	168	130	3	1	1	subclonal	0.235210526315789	0.311684210526316	0.386526315789474
TARGET-50-PAJNVX	chr7	124841056	T	C	1	0	0.029	420	6	8	2	1	subclonal	0.0268671679197995	0.0610526315789474	0.0920300751879699
TARGET-50-PAJNVX	chr5	37724970	G	T	1	0	0.082	238	21	7	2	1	subclonal	0.0975851393188855	0.172631578947368	0.239115435647943
TARGET-50-PAJNVX	chr5	133076771	C	T	1	0	0.282	168	130	3	1	1	subclonal	0.235210526315789	0.311684210526316	0.386526315789474
TARGET-50-PAJNVX	chr7	124841056	T	C	1	0	0.029	420	6	1	2	1	subclonal	0.0268671679197995	0.0610526315789474	0.0920300751879699
TARGET-50-PAJNVX	chr17	7675088	C	T	1	0	0.926	51	220	7	1	1	clonal	0.963356037151703	1.02347368421053	1.11505882352941
TARGET-50-PAJNVX	chr5	37724970	G	T	1	0	0.082	238	21	1	2	1	subclonal	0.0975851393188855	0.172631578947368	0.239115435647943
TARGET-50-PAJNVX	chr5	133076771	C	T	1	1	0.282	168	130	3	1	1	subclonal	0.235210526315789	0.311684210526316	0.386526315789474
TARGET-50-PAJNVX	chr5	133076771	C	T	1	0	0.282	168	130	4	1	1	subclonal	0.235210526315789	0.311684210526316	0.386526315789474
TARGET-50-PAJPAR	chr11	5643240	G	A	1	0	0.437	151	4	1	4	4	clonal	0.777965718737826	0.951117647058824	1.12389481885469
TARGET-50-PAJPAR	chr11	5643240	G	A	1	1	0.437	151	4	1	4	4	clonal	0.777965718737826	0.951117647058824	1.12389481885469
TARGET-50-PAJPAR	chr11	5643240	G	A	1	0	0.437	151	4	4	4	4	clonal	0.777965718737826	0.951117647058824	1.12389481885469
TARGET-50-PAJPAR	chr6	32183741	G	A	1	1	0.34	69	4	1	4	2	clonal	0.941244671781756	1.48	1.95062233589088
TARGET-50-PAJPAR	chr16	551591	C	T	1	0	0.87	13	4	1	2	2	clonal	0.870588235294118	1.02352941176471	1.23257918552036
TARGET-50-PAJPAR	chr11	5643240	G	A	1	1	0.437	151	4	2	4	4	clonal	0.777965718737826	0.951117647058824	1.12389481885469
TARGET-50-PAJPAR	chr11	5643240	G	A	1	0	0.437	151	4	5	4	4	clonal	0.777965718737826	0.951117647058824	1.12389481885469
TARGET-50-PAJPAR	chr16	551591	C	T	1	0	0.87	13	4	6	2	2	clonal	0.870588235294118	1.02352941176471	1.23257918552036
TARGET-50-PAJPAR	chr11	5643240	G	A	1	0	0.437	151	4	7	4	4	clonal	0.777965718737826	0.951117647058824	1.12389481885469
TARGET-50-PAJPAR	chr11	5643240	G	A	1	0	0.437	151	4	1	4	4	clonal	0.777965718737826	0.951117647058824	1.12389481885469
TARGET-50-PAJPAR	chr11	5643240	G	A	1	0	0.437	151	4	4	4	4	clonal	0.777965718737826	0.951117647058824	1.12389481885469
TARGET-50-PAJPAR	chr11	5643240	G	A	1	1	0.437	151	4	1	4	4	clonal	0.777965718737826	0.951117647058824	1.12389481885469
TARGET-50-PAJPAR	chr11	5643240	G	A	1	0	0.437	151	4	2	4	4	clonal	0.777965718737826	0.951117647058824	1.12389481885469
TARGET-50-PAJPAR	chr11	5643240	G	A	1	1	0.437	151	4	1	4	4	clonal	0.777965718737826	0.951117647058824	1.12389481885469
TARGET-50-PAJPAR	chr11	5643240	G	A	1	1	0.437	151	4	2	4	4	clonal	0.777965718737826	0.951117647058824	1.12389481885469
TARGET-50-PAJPAR	chr11	5643240	G	A	1	0	0.437	151	4	4	4	4	clonal	0.777965718737826	0.951117647058824	1.12389481885469
TARGET-50-PAJPAR	chr6	32183741	G	A	1	1	0.34	69	4	1	4	2	clonal	0.941244671781756	1.48	1.95062233589088
TARGET-50-PAJPAR	chr6	32183741	G	A	1	0	0.34	69	4	2	4	2	clonal	0.941244671781756	1.48	1.95062233589088
TARGET-50-PAJPAR	chr16	551591	C	T	1	0	0.87	13	4	1	2	2	clonal	0.870588235294118	1.02352941176471	1.23257918552036
TARGET-50-PAJPAR	chr11	5643240	G	A	1	0	0.437	151	4	2	4	4	clonal	0.777965718737826	0.951117647058824	1.12389481885469
TARGET-50-PAJPCM	chr11	59152808	T	G	1	1	0.453	135	44	2	4	2	clonal	0.777739130434783	0.945391304347826	1.11783574879227
TARGET-50-PAJPCM	chr11	59152808	T	G	1	1	0.453	135	44	8	4	2	clonal	0.777739130434783	0.945391304347826	1.11783574879227
TARGET-50-PAJPCM	chr11	59152808	T	G	1	0	0.453	135	44	2	4	2	clonal	0.777739130434783	0.945391304347826	1.11783574879227
TARGET-50-PAJPCM	chr11	59152808	T	G	1	0	0.453	135	44	8	4	2	clonal	0.777739130434783	0.945391304347826	1.11783574879227
TARGET-50-PAJPCM	chr11	59152808	T	G	1	0	0.453	135	44	2	4	2	clonal	0.777739130434783	0.945391304347826	1.11783574879227
TARGET-50-PAJPCM	chr11	59152808	T	G	1	0	0.453	135	44	3	4	2	clonal	0.777739130434783	0.945391304347826	1.11783574879227
TARGET-50-PAJPCM	chr11	59152808	T	G	1	0	0.453	135	44	7	4	2	clonal	0.777739130434783	0.945391304347826	1.11783574879227
TARGET-50-PAJPDC	chr9	136845313	C	T	1	0	0.584	10	10	3	4	2	clonal	0.39924279835391	0.869991769547325	1.29306995884774
TARGET-50-PAJPDC	chr9	136845313	C	T	1	0	0.584	10	10	9	4	2	clonal	0.39924279835391	0.869991769547325	1.29306995884774
TARGET-50-PAJPDC	chr9	136845313	C	T	1	0	0.584	10	10	3	4	2	clonal	0.39924279835391	0.869991769547325	1.29306995884774
TARGET-50-PAJPDC	chr12	123645489	T	C	1	0	0.363	750	30	8	3	2	clonal	1.14018930041152	1.2592962962963	1.38534156378601
TARGET-50-PAJPDC	chr9	136845313	C	T	1	0	0.584	10	10	3	4	2	clonal	0.39924279835391	0.869991769547325	1.29306995884774
TARGET-50-PAJPDC	chr9	87923234	C	A	1	1	0.033	291	9	8	4	2	subclonal	0.049237283102117	0.147481481481481	0.233531542997751
TARGET-50-PAKECR	chrX	19351344	C	T	1	0	0.033	210	4	7	3	2	subclonal	0.0271367781155015	0.101106382978723	0.173033434650456
TARGET-50-PAKECR	chr2	188999316	C	T	1	1	0.138	174	28	4	3	3	subclonal	0.270057226705796	0.431617021276596	0.575633162142333
TARGET-50-PAKECR	chr2	188999316	C	T	1	1	0.138	174	28	10	3	3	subclonal	0.270057226705796	0.431617021276596	0.575633162142333
TARGET-50-PAKFYV	chr17	7670684	C	G	1	0	0.353	86	688	3	3	2	clonal	0.789770410687778	1.10406382978723	1.40802869866403
TARGET-50-PAKFYV	chr17	7670684	C	G	1	0	0.353	86	688	3	3	2	clonal	0.789770410687778	1.10406382978723	1.40802869866403
TARGET-50-PAKFYV	chr17	7670684	C	G	1	0	0.353	86	688	3	3	2	clonal	0.789770410687778	1.10406382978723	1.40802869866403
TARGET-50-PAKFYV	chr17	7670684	C	G	1	1	0.353	86	688	6	3	2	clonal	0.789770410687778	1.10406382978723	1.40802869866403
TARGET-50-PAKGZX	chr8	20217257	G	A	1	0	0.525	125	44	2	2	1	clonal	0.789090909090909	0.954545454545455	1.10909090909091
TARGET-50-PAKKNS	chr4	184116912	C	T	1	0	0.384	180	3	1	2	1	subclonal	0.671923536439666	0.825806451612903	0.982556750298686
TARGET-50-PAKXWB	chr11	72019561	G	A	1	0	0.064	254	4	9	2	1	subclonal	0.0695877721167207	0.150588235294118	0.21780453913849
TARGET-50-PAKXWB	chr11	72019561	G	A	1	0	0.064	254	4	4	2	1	subclonal	0.0695877721167207	0.150588235294118	0.21780453913849
TARGET-50-PAKXWB	chr11	72019561	G	A	1	0	0.064	254	4	5	2	1	subclonal	0.0695877721167207	0.150588235294118	0.21780453913849
TARGET-50-CAAAAP	chr1	215586616	G	T	1	0	0.032	613	8	9	3	2	subclonal	0.0529779416979928	0.101565217391304	0.146176040853961
TARGET-50-PADXAY	chr7	152152908	C	T	1	1	0.786	326	16	2	5	4	clonal	0.937313509452861	0.990520408163265	1.04555189683235
TARGET-50-PADXAY	chr7	152152908	C	T	1	1	0.786	326	16	8	5	4	clonal	0.937313509452861	0.990520408163265	1.04555189683235
TARGET-50-PADXAY	chr17	7670684	C	G	1	1	0.973	71	104	6	2	2	clonal	0.96530612244898	0.992857142857143	1.0371658522564
TARGET-50-PADZUB	chr11	75267694	T	G	1	0	0.486	256	31	9	2	1	clonal	0.885677083333333	1.0125	1.13795572916667
TARGET-50-PADZUB	chr11	75267694	T	G	1	0	0.486	256	31	5	2	1	clonal	0.885677083333333	1.0125	1.13795572916667
TARGET-50-PAJLKC	chr19	15372856	C	A	1	1	0.282	37	8	4	6	3	clonal	0.401627311522048	0.860842105263158	1.30916642958748
TARGET-50-PAJLKC	chr19	15372856	C	A	1	1	0.282	37	8	4	6	3	clonal	0.401627311522048	0.860842105263158	1.30916642958748
TARGET-50-PAJLKC	chr19	15372856	C	A	1	0	0.282	37	8	8	6	3	clonal	0.401627311522048	0.860842105263158	1.30916642958748
TARGET-50-PAJLKC	chr14	58646838	G	A	1	0	0.466	28	5	1	4	2	clonal	0.593503759398496	0.956526315789474	1.32658646616541
TARGET-50-PAJLKC	chr16	88627728	G	A	1	0	0.242	31	97	1	2	2	subclonal	0.204006791171477	0.509473684210526	0.815212224108659
TARGET-50-PAJLKC	chr16	88627728	G	A	1	0	0.242	31	97	1	2	2	subclonal	0.204006791171477	0.509473684210526	0.815212224108659
TARGET-50-PAJLKC	chr14	58646838	G	A	1	0	0.466	28	5	1	4	2	clonal	0.593503759398496	0.956526315789474	1.32658646616541
TARGET-50-PAJLKC	chr19	15372856	C	A	1	0	0.282	37	8	4	6	3	clonal	0.401627311522048	0.860842105263158	1.30916642958748
TARGET-50-PAJLKC	chr19	15372856	C	A	1	0	0.282	37	8	5	6	3	clonal	0.401627311522048	0.860842105263158	1.30916642958748
TARGET-50-PAJLKC	chr16	88627728	G	A	1	0	0.242	31	97	10	2	2	subclonal	0.204006791171477	0.509473684210526	0.815212224108659
TARGET-50-PAJLKC	chr19	15372856	C	A	1	1	0.282	37	8	4	6	3	clonal	0.401627311522048	0.860842105263158	1.30916642958748
TARGET-50-PAJLKC	chr19	15372856	C	A	1	0	0.282	37	8	5	6	3	clonal	0.401627311522048	0.860842105263158	1.30916642958748
TARGET-50-PAJMJT	chr12	6236244	G	A	1	0	0.172	67	33	7	2	1	subclonal	0.165589634246351	0.378021978021978	0.559225848778087
TARGET-50-PAJMJT	chr12	6236244	G	A	1	0	0.172	67	33	7	2	1	subclonal	0.165589634246351	0.378021978021978	0.559225848778087
TARGET-50-PAJMJT	chr17	42113718	G	C	1	0	0.417	10	87	7	2	1	clonal	0.294505494505495	0.916483516483516	1.61318681318681
TARGET-50-PAJMSE	chr5	31421358	C	T	1	0	0.459	364	565	2	2	1	clonal	0.91057387057387	1.02	1.1364590964591
TARGET-50-PAJMSE	chr5	31421358	C	T	1	0	0.459	364	565	8	2	1	clonal	0.91057387057387	1.02	1.1364590964591
TARGET-50-PAJMSE	chr5	31421358	C	T	1	1	0.459	364	565	10	2	1	clonal	0.91057387057387	1.02	1.1364590964591
TARGET-50-PAJMVC	chr20	56397254	G	A	1	0	0.484	282	6	3	6	3	clonal	0.912482929242949	1.04679069767442	1.18091439881247
TARGET-50-PAJMVC	chr19	34454320	A	T	1	0	0.123	469	23	4	6	3	clonal	0.800075767342689	1.06409302325581	1.31656309813061
TARGET-50-PAJMVC	chr20	56397254	G	A	1	0	0.484	282	6	7	6	3	clonal	0.912482929242949	1.04679069767442	1.18091439881247
TARGET-50-PAJMVC	chr19	34454320	A	T	1	0	0.123	469	23	2	6	3	clonal	0.800075767342689	1.06409302325581	1.31656309813061
TARGET-50-PAJMVC	chr20	56397254	G	A	1	0	0.484	282	6	3	6	3	clonal	0.912482929242949	1.04679069767442	1.18091439881247
TARGET-50-PAJMVC	chr17	7670684	C	G	1	0	0.932	42	26	3	2	2	clonal	1.0046511627907	1.08372093023256	1.17076411960133
TARGET-50-PAJMVC	chr17	7670684	C	G	1	0	0.932	42	26	7	2	2	clonal	1.0046511627907	1.08372093023256	1.17076411960133
TARGET-50-PAJMVC	chr17	7670684	C	G	1	0	0.932	42	26	1	2	2	clonal	1.0046511627907	1.08372093023256	1.17076411960133
TARGET-50-PAJMVC	chr19	34454320	A	T	1	1	0.123	469	23	5	6	3	clonal	0.800075767342689	1.06409302325581	1.31656309813061
TARGET-50-PAJMVC	chr17	7670684	C	G	1	0	0.932	42	26	9	2	2	clonal	1.0046511627907	1.08372093023256	1.17076411960133
TARGET-50-PAJNGH	chr1	145771864	C	A	1	1	0.235	1038	59	1	6	4	clonal	1.26644896013348	1.42453608247423	1.5759656754663
TARGET-50-PAJNGH	chr3	123314271	C	A	1	1	0.495	223	34	5	2	1	clonal	0.885488419398086	1.02061855670103	1.16286810595904
TARGET-50-PAJNGH	chr3	123314271	C	A	1	0	0.495	223	34	7	2	1	clonal	0.885488419398086	1.02061855670103	1.16286810595904
TARGET-50-PAJNGH	chr1	145771864	C	A	1	0	0.235	1038	59	5	6	4	clonal	1.26644896013348	1.42453608247423	1.5759656754663
TARGET-50-PAJNGH	chr10	70538306	C	A	1	1	0.44	12	20	1	2	2	clonal	0.268041237113402	0.907216494845361	1.47079037800687
TARGET-50-PAJNGH	chr1	145771864	C	A	1	0	0.235	1038	59	1	6	4	clonal	1.26644896013348	1.42453608247423	1.5759656754663
TARGET-50-PAJNGH	chr1	145771864	C	A	1	1	0.235	1038	59	5	6	4	clonal	1.26644896013348	1.42453608247423	1.5759656754663
TARGET-50-PAJNGH	chr7	99493873	C	T	1	0	0.072	122	5	9	2	1	subclonal	0.0434003718100389	0.148453608247423	0.229305391245564
TARGET-50-PAJNGH	chr3	123314271	C	A	1	0	0.495	223	34	2	2	1	clonal	0.885488419398086	1.02061855670103	1.16286810595904
TARGET-50-PAJNGH	chr3	123314271	C	A	1	0	0.495	223	34	5	2	1	clonal	0.885488419398086	1.02061855670103	1.16286810595904
TARGET-50-PAJNGH	chr3	123314271	C	A	1	0	0.495	223	34	7	2	1	clonal	0.885488419398086	1.02061855670103	1.16286810595904
TARGET-50-PAJNGH	chr1	145771864	C	A	1	0	0.235	1038	59	5	6	4	clonal	1.26644896013348	1.42453608247423	1.5759656754663
TARGET-50-PAJNLT	chr6	116426606	C	T	1	0	0.397	184	58	6	3	2	clonal	0.789304347826087	0.959416666666667	1.13078985507246
TARGET-50-PAJNLT	chr1	51837526	T	A	1	0	0.507	477	26	1	2	1	clonal	0.963827742837177	1.05625	1.14726589797345
TARGET-50-PAJNLT	chr1	51837526	T	A	1	0	0.507	477	26	9	2	1	clonal	0.963827742837177	1.05625	1.14726589797345
TARGET-50-PAKMSV	chr10	12157917	G	A	1	0	0.032	369	5	3	2	1	subclonal	0.0347485697079193	0.0888888888888889	0.132610659439928
TARGET-50-PAKMSV	chr10	12157917	G	A	1	0	0.032	369	5	5	2	1	subclonal	0.0347485697079193	0.0888888888888889	0.132610659439928
TARGET-50-PAKYLT	chr2	208333462	T	A	1	0	0.166	123	15	1	4	2	subclonal	0.428415917843389	0.681473684210526	0.929057766367138
TARGET-50-PAKYLT	chr2	208333462	T	A	1	0	0.166	123	15	3	4	2	subclonal	0.428415917843389	0.681473684210526	0.929057766367138
TARGET-50-PAKYLT	chr5	140802807	C	T	1	0	0.19	77	5	9	3	2	subclonal	0.292781954887218	0.59	0.857375256322625
TARGET-50-PAKYLT	chr2	32664315	A	C	1	0	0.109	145	13	4	4	2	subclonal	0.2154555353902	0.447473684210526	0.640137931034483
TARGET-50-PAKYLT	chr2	208333462	T	A	1	0	0.166	123	15	6	4	2	subclonal	0.428415917843389	0.681473684210526	0.929057766367138
TARGET-50-PAKYLT	chr19	29615312	A	G	1	1	0.027	640	53	2	13	11	subclonal	0.175282894736842	0.353842105263158	0.502914473684211
TARGET-50-PAKYLT	chr19	29615312	A	G	1	1	0.027	640	53	4	13	11	subclonal	0.175282894736842	0.353842105263158	0.502914473684211
TARGET-50-PAKYLT	chr3	136928006	C	T	1	0	0.09	153	3	2	3	2	subclonal	0.132734778121775	0.279473684210526	0.41687650498796
TARGET-50-PAKYLT	chr2	208333462	T	A	1	0	0.166	123	15	6	4	2	subclonal	0.428415917843389	0.681473684210526	0.929057766367138
TARGET-50-PAKYLT	chr2	208333462	T	A	1	0	0.166	123	15	10	4	2	subclonal	0.428415917843389	0.681473684210526	0.929057766367138
TARGET-50-PAKYLT	chr19	29615312	A	G	1	0	0.027	640	53	2	13	11	subclonal	0.175282894736842	0.353842105263158	0.502914473684211
