# Supplementary material for: Immune checkpoint inhibitors in Wilms' tumor and Neuroblastoma: What now?
Source: Cancer Rep (Hoboken). 2021 May 1;4(6):e1397. doi: 10.1002/cnr2.1397 (PMC8714551; doi:10.1002/cnr2.1397)
Supplement: Supplementary file 3 — Table S3. Clinical info, genomic subgroups, CD8+ infiltration, purity and TIDE results for the Neuroblastoma Cohort [file CNR2-4-e1397-s005.tsv]

Sample	clonal	subclonal	total	cd8_infiltration	ofs_in_days	outcome_dod_equals_1	mycn_status	inss_stage	No benefits	Responder	TIDE	IFNG	MSI Score	CD274	CD8	CTL.flag	Dysfunction	Exclusion	MDSC	CAF	TAM M2	purity
TARGET-30-PAIFXV	18	14	32	0.00597748186816294	1114	1	Not Amplified	Stage 4	FALSE	TRUE	-0.33349910637240426	0.5366149802372218	0.3505588878247448	-2.37959080602364	-1.7989757636068235	FALSE	0.520438789279419	-0.33349910637240426	-0.05443082684526608	0.04512363238918785	-0.03609690017438281	0.52
TARGET-30-PAIPGU	9	8	17	0.016364487090636384	436	1	Not Amplified	Stage 4	FALSE	TRUE	-0.20611887144195568	0.32537776229685494	0.10782191762941212	2.5483820200227	1.9663630657794748	FALSE	0.6952671665466545	-0.20611887144195568	0.001356752956766824	-0.04204804266639419	0.0028500155975894133	0.81
TARGET-30-PAITCI	0	1	1	0.02233406686746526	324	1	Not Amplified	Stage 4	FALSE	FALSE	0.34903401214278185	-0.5322139646866749	0.18998728694472194	-1.55644033078561	2.164584693700575	FALSE	0.1610757887493778	0.34903401214278185	0.024279731768168163	0.026717623358793557	-8.359184848703628e-4	0.19
TARGET-30-PAITEG	9	0	9	0.0058921318843535	812	1	Not Amplified	Stage 4	FALSE	TRUE	-0.5920919618891104	0.003970344483131438	0.03518669441407622	-1.75713912095029	-1.7586422473801469	FALSE	0.8787143829402195	-0.5920919618891104	-0.1311010304208241	0.14776104545932545	-0.09212020757097868	0.11
TARGET-30-PAIVHE	26	0	26	0.08447357620567342	1605	1	Not Amplified	Stage 4	FALSE	TRUE	-0.29955260781191073	3.102671604950069	0.8864665306750154	-2.5754390041783704	3.406083461815975	FALSE	0.7922768920639847	-0.29955260781191073	-0.013463494061881716	0.04518878857637885	-0.06648190938584024	0.59
TARGET-30-PAIXIF	4	0	4	0.004353024226382986	2228	0	Not Amplified	Stage 4	FALSE	FALSE	0.7671116059941825	-0.4449855530582155	0.113610395712663	0.583934869201164	-0.7797150660643556	FALSE	0.499042142729112	0.7671116059941825	0.005801491538557661	0.15969934245244183	-0.03698436085720536	0.94
TARGET-30-PAKYZS	0	0	0	0.0046400371844201324	3587	0	Not Amplified	Stage 4	FALSE	FALSE	0.10129251066583654	-1.0691992132035144	0.817010715602425	3.7527509861763	-1.3103958054709988	FALSE	0.34606748686467764	0.10129251066583654	-0.07024919284618081	0.12967640293563173	-0.032658498109027115	0.1
TARGET-30-PALBFW	8	2	10	0.008724873408775277	1073	1	Not Amplified	Stage 4	FALSE	TRUE	-0.8729109730945405	2.8079973119696042	0.608480149543285	3.8678212339031295	0.394665329021126	FALSE	0.8472678127135237	-0.8729109730945405	-0.08330507033421719	-0.01933312757072524	-0.026345443452473288	0.4
TARGET-30-PALCBW	0	0	0	0.019548259752159087	4565	0	Not Amplified	Stage 4	FALSE	FALSE	0.3752469887856316	0.28678410021616707	0.1737484315483234	-1.99917083610282	1.1115683844616464	TRUE	0.3752469887856316	0.24885227421531445	-0.064609150365378	0.13740788108066004	-0.023944323118454004	0.1
TARGET-30-PALETP	3	0	3	0.0196598179963151	251	1	Not Amplified	Stage 4	FALSE	TRUE	-0.3028902306159362	-0.2887489756959917	0.6049244927353868	-0.600339029503585	2.1722903060270946	FALSE	0.7486677247008369	-0.3028902306159362	-0.014810769590644923	-0.04438444350659549	0.007716966734999968	0.16
TARGET-30-PALEVG	0	6	6	0.008224904385520164	4948	0	Amplified	Stage 4	FALSE	FALSE	0.5677934195726265	-1.8367749197696266	0.6279844071191316	3.20028814399625	1.2584048789385751	FALSE	0.22613220140974047	0.5677934195726265	0.04628104338940096	0.017543777811149533	0.026394523557208584	0.75
TARGET-30-PALIIN	6	7	13	0.011004564499712105	1395	1	Not Amplified	Stage 4	FALSE	FALSE	0.5043319786635204	1.1209027637742348	0.8248721610545604	4.04644376088071	1.865506250304245	TRUE	0.5043319786635204	-0.7751389440516864	-0.02415654242890367	-0.0968104224072754	-0.01590234199198577	0.65
TARGET-30-PALTEG	27	0	27	0.005795900237854882	551	1	Not Amplified	Stage 4	FALSE	FALSE	0.023621189241548754	0.7958447071778222	0.08768404454190033	-1.53304754480353	0.9162916426712271	FALSE	0.3860630600885175	0.023621189241548754	0.004494540158414854	-0.007658784860183568	-5.793492588219612e-4	0.95
TARGET-30-PALWVJ	38	0	38	0.006143605919934369	803	1	Not Amplified	Stage 4	FALSE	FALSE	0.315306538066644	0.7344152258511949	0.6786768865155728	-2.3919623333645	0.420890416819743	FALSE	-0.30122344679763063	0.315306538066644	0.039836960281110015	0.038954027922355125	-0.030287991783588687	0.72
TARGET-30-PALZZV	22	2	24	0	1934	0	Amplified	Stage 4	FALSE	FALSE	0.385347073387938	-0.09535029252251517	0.8810002495440257	1.9155210317603502	-1.48688844094368	FALSE	-1.1470280482245356	0.385347073387938	0.08007793079285315	-0.0644510288154793	0.03966543871972831	0.96
TARGET-30-PAMVRA	0	0	0	0.0025424082716907835	2433	1	Not Amplified	Stage 4	FALSE	FALSE	0.32000363898980316	-2.4899568867847215	0.04336961211137008	0.16484757308765802	-2.637324191924445	FALSE	-0.5595857539166207	0.32000363898980316	0.04700750945871132	-0.04846203662092643	0.04274862968828387	0.1
TARGET-30-PAMYCE	2	3	5	0.011734152657767798	995	1	Not Amplified	Stage 4	FALSE	TRUE	-0.30806124598116247	1.4113004394104691	0.42421112588654764	4.99323262256211	-2.50990567196633	FALSE	0.8002740018569277	-0.30806124598116247	-0.0076444411633103575	0.017628301820606044	-0.04403658777982468	0.86
TARGET-30-PAMZGT	9	0	9	0.002539414020563693	3823	0	Amplified	Stage 4	FALSE	FALSE	0.5111475743546262	-1.3539221704485067	0.062235430828864916	-2.21174092957998	-0.0929965578053159	FALSE	0.08161923436405966	0.5111475743546262	0.02367381966186325	0.0764923263743309	-0.016973719170789357	0.62
TARGET-30-PAMZMG	3	3	6	6.941892103863507e-4	763	1	Amplified	Stage 4	FALSE	FALSE	0.3273304102733954	-3.99979889418641	0.06546165359372731	-4.134375342244129	-2.0352046915185404	FALSE	-0.528986195365324	0.3273304102733954	0.07453719124184964	-0.07595749564269437	0.03737781163996311	0.69
TARGET-30-PANBMJ	0	0	0	0.0039039104912959614	3776	1	Not Amplified	Stage 4	FALSE	TRUE	-0.1642084693261919	2.2366457127250174	0.30228457780681933	-2.6356274809029903	-0.6473270556521705	FALSE	0.4085198234297724	-0.1642084693261919	-4.6213060350877474e-4	-0.017365620816346152	-0.012117026872475714	0.1
TARGET-30-PANBSP	0	0	0	0.020402345140985937	659	1	Not Amplified	Stage 4	FALSE	FALSE	0.7751735465820536	-2.77951179995381	0.7794442844718229	2.59935980252344	0.7676906454137786	FALSE	-0.9132935397410068	0.7751735465820536	0.11017613091047308	-0.040600323445187894	0.04379858009692572	0.12
TARGET-30-PANKFE	0	0	0	0.005279750748544758	402	0	Not Amplified	Stage 4	FALSE	TRUE	-0.6433263035349726	1.7054184463679976	0.4819104309373944	3.1598291195483	-1.1966249381577951	FALSE	1.0176585106370062	-0.6433263035349726	-0.1039955889362445	0.06805524748498039	-0.052401878611500335	0.1
TARGET-30-PANLET	14	4	18	0.017748903979268014	1212	1	Not Amplified	Stage 4	FALSE	TRUE	-0.345704842145443	1.0517210283597083	0.8994445532735484	3.22787400095635	1.658148087151071	FALSE	0.3834512374333779	-0.345704842145443	-3.4285040445690076e-4	-0.0785172459609747	0.009903378646716457	0.95
TARGET-30-PANRVJ	6	0	6	0.0018216891975409257	3722	0	Not Amplified	Stage 4	FALSE	FALSE	0.28429217649416105	3.1302235506981733	0.5761580827772805	3.3841404978659098	1.023763576339199	FALSE	0.5132917071147965	0.28429217649416105	-0.04538118159189472	0.12380827671665284	-0.02741241723294149	0.35
TARGET-30-PANUIF	2	0	2	0	3726	0	Not Amplified	Stage 4	FALSE	TRUE	-0.1127502938486201	-2.240416224583677	0.8289573664819032	3.6965518543689706	-2.69564736641118	FALSE	0.5567637825135414	-0.1127502938486201	-0.005510263211194833	0.029307546275651283	-0.04268787885773808	0.66
TARGET-30-PANUKV	1	3	4	1.4747387117025108e-4	404	1	Amplified	Stage 4	FALSE	FALSE	0.3728455583276354	-1.6258842382392629	0.7660686671170568	-4.134375342244129	-1.007598992953635	FALSE	-0.931048588921125	0.3728455583276354	0.08470666910799385	-0.07340514636242122	0.04165505726520597	0.73
TARGET-30-PANWRR	13	0	13	0.012801140321920975	345	1	Not Amplified	Stage 4	FALSE	FALSE	0.6834732898429435	-1.7575471876017437	0.5772375916942314	-4.134375342244129	0.7632534760464404	FALSE	-0.5981407253168575	0.6834732898429435	0.06627157981383687	-0.011687963601679934	0.044579745223762	0.42
TARGET-30-PANXJL	2	9	11	0.005848148414276314	431	0	Not Amplified	Stage 4	FALSE	TRUE	-0.20534211993146115	1.022694090547293	0.07344562597897376	3.6102322472662003	-1.145168025353421	FALSE	0.7434309052943374	-0.20534211993146115	-0.08163545866278488	0.13428079914706645	-0.06156993188418301	0.54
TARGET-30-PANYGR	13	4	17	0.015321339374311465	283	1	Not Amplified	Stage 4	FALSE	FALSE	0.24496765450397429	-0.056072774779996004	0.805497948846159	3.13744741302065	1.2826606356907955	FALSE	-0.5014204301421898	0.24496765450397429	0.06259592289191356	-0.04910214040988964	0.020949391476062087	0.93
TARGET-30-PANZPV	1	1	2	0.015601282611621258	1261	1	Not Amplified	Stage 4	FALSE	FALSE	0.02025341047712857	1.2764357209086235	0.6217783225304017	3.33062489307177	-1.64933328070876	FALSE	0.9672491463778565	0.02025341047712857	-0.02152110192494174	0.03779333546511627	-0.008474519662828008	0.1
TARGET-30-PANZVU	10	5	15	0.05407730503743413	934	1	Not Amplified	Stage 4	FALSE	FALSE	0.392332511069813	1.3705534044453425	0.9220893504523339	3.5241529010552104	3.457146826941135	TRUE	0.392332511069813	-0.4544518010680216	-0.05514394717302579	-0.01128234786361575	0.006317492855699857	0.16
TARGET-30-PAPBGH	10	2	12	0.0014953402400363874	723	1	Not Amplified	Stage 4	FALSE	FALSE	0.743036496889888	-1.0176093967879432	0.4002576496141513	-1.1612332835161698	-2.7064042152604397	FALSE	-0.697664337733658	0.743036496889888	0.0916440022446825	-0.00908082061810836	0.030595682126086488	0.91
TARGET-30-PAPBJE	20	3	23	0.006369249385895436	3467	0	Amplified	Stage 4	FALSE	FALSE	0.8710997985355621	-0.975073417547147	0.3725855185240031	0.495415002054484	-0.9553949358073425	FALSE	-0.5178732142233959	0.8710997985355621	0.07502376361030248	0.09421285639711677	-0.026290694475469063	0.76
TARGET-30-PAPBZI	12	5	17	8.241074073498231e-4	430	1	Not Amplified	Stage 4	FALSE	FALSE	0.3159933017638587	0.5135947084919947	0.10262262598302492	1.05546893137943	-1.3599595726397649	FALSE	-0.14920339509190617	0.3159933017638587	0.05711992180964543	-0.03549258820745231	0.019706161520019812	0.8
TARGET-30-PAPCTS	4	0	4	0.005982651185222836	2636	1	Amplified	Stage 4	FALSE	FALSE	0.6314642753840454	-2.76631226727396	0.9095820182718612	-3.08946342829683	0.03780989511863242	FALSE	-0.8593979210233266	0.6314642753840454	0.0783958941729407	-0.007453895487578766	0.017578946559812503	0.88
TARGET-30-PAPEFE	3	0	3	0.014702542558802961	150	1	Amplified	Stage 4	FALSE	TRUE	-0.7329324871942996	3.085690426034698	0.6014781533373752	3.5807931383903395	2.06385175971012	FALSE	0.478699858354579	-0.7329324871942996	-0.042148862139967005	-0.08970912245802971	0.016041525309413156	0.12
TARGET-30-PAPKWN	1	7	8	0.011389521585180019	465	1	Amplified	Stage 4	FALSE	FALSE	0.4006346104873552	-0.05251101086836202	0.08269746975824768	-4.134375342244129	1.1758270016498595	FALSE	0.3119681228095609	0.4006346104873552	8.370851170939864e-4	0.0783873986611347	-0.015294252212220525	0.53
TARGET-30-PAPKXS	21	4	25	0.00379094434082992	2384	1	Not Amplified	Stage 4	FALSE	TRUE	-0.23693972466665614	-2.497179191139117	0.7974997893826642	3.0198470976556897	-0.8774345934116501	FALSE	0.24635383147372164	-0.23693972466665614	0.018155564022896593	-0.09479809814996182	0.02889829597372396	0.94
TARGET-30-PAPLSD	8	9	17	0.004058771822152031	1383	1	Not Amplified	Stage 4	FALSE	FALSE	0.016035390306916926	-1.504042267589113	0.1385206590610647	-4.134375342244129	-0.8511857259539911	FALSE	0.06202933589814818	0.016035390306916926	-0.018013791346692672	0.013863515032564262	0.00693222861974487	0.85
TARGET-30-PAPTCR	3	13	16	0.003907900091762151	456	1	Not Amplified	Stage 4	FALSE	FALSE	0.3535000659933109	0.7675761450580418	0.5206725669135178	3.78347196849019	-0.21266576486457742	FALSE	0.4773744351255305	0.3535000659933109	-0.03953814314035259	0.1570113095055159	-0.050992713771272284	0.1
TARGET-30-PAPTFZ	9	7	16	0	779	1	Amplified	Stage 4	FALSE	FALSE	0.4184439290201233	0.060436063966486375	0.2365305380069983	-4.134375342244129	-1.8959675078582323	FALSE	-0.7448496951322736	0.4184439290201233	0.06625034574501878	-0.034080318098644743	0.02868822050591761	0.13
TARGET-30-PAPTLV	2	0	2	0.006485217522807789	575	1	Amplified	Stage 4	FALSE	FALSE	0.8345730156138237	-0.6720773942064988	0.07983925670564254	2.33372577844333	-0.12336036045014548	FALSE	-0.13319944593921357	0.8345730156138237	0.025259791886509224	0.10839714110299989	0.003306348422863216	0.82
TARGET-30-PAPUWY	11	0	11	0.0425483501103627	1102	1	Not Amplified	Stage 4	FALSE	FALSE	0.6552373756619263	4.709664922139123	0.8660391539467003	-1.21068494693676	2.3604284575170698	TRUE	0.6552373756619263	-0.9820969299815221	-0.038416941996694196	-0.07118251303728727	-0.041422554782576546	0.69
TARGET-30-PAPVFD	8	0	8	0.059139165567311365	1765	1	Not Amplified	Stage 4	FALSE	FALSE	0.37442065301775834	2.6661760132836734	0.8718662891878807	-2.22342071677567	3.795583957468595	TRUE	0.37442065301775834	-0.7917024586615624	-0.025605591666571885	-0.10575812152661472	0.001360269618799834	0.9
TARGET-30-PAPVRN	3	0	3	0.020531608663461223	2889	0	Not Amplified	Stage 4	FALSE	FALSE	0.5998347754690879	-2.753196708847317	0.05356757809809165	-0.0973609655089889	2.086258508767355	TRUE	0.5998347754690879	-0.9197550291956027	-0.11324991687321762	-0.010275074967070932	-0.011324982872480021	0.1
TARGET-30-PAPVXS	1	3	4	0.0010077897235960755	224	1	Not Amplified	Stage 4	FALSE	TRUE	-0.8358503648285596	5.969816021358134	0.9331657481859168	0.680776881261309	-1.520055225842096	FALSE	0.5747105940319631	-0.8358503648285596	-0.02799514579353357	-0.026988736344475933	-0.0820869300133995	0.65
TARGET-30-PAPZYZ	2	0	2	0	1209	0	Amplified	Stage 4	FALSE	FALSE	1.2136073917546073	1.1003645587857402	0.04279435970803389	3.7372139939747995	-2.079674871594705	FALSE	-0.14777917296157572	1.2136073917546073	0.03309059207601131	0.2151653821086059	-0.051866464632215864	0.81
TARGET-30-PARACS	5	0	5	0.02394283798956463	1328	0	Not Amplified	Stage 4	FALSE	TRUE	-0.5064938549590546	3.2976363143262875	0.805612099483374	-4.134375342244129	-0.270140893245125	FALSE	0.3939774047499672	-0.5064938549590546	-0.017478919846722903	-0.04771106948056083	-0.0197522034372956	0.84
TARGET-30-PARAMT	20	4	24	0.004030699505871137	493	1	Not Amplified	Stage 4	FALSE	FALSE	0.018198823909686163	1.2813760363654616	0.9270570077161185	-2.18663814456069	0.257959996019238	FALSE	-0.33763889555248194	0.018198823909686163	0.030792351114125878	-0.05305680685926149	0.011439854267884336	0.54
TARGET-30-PARBGP	10	4	14	0.06377830955866144	2039	1	Not Amplified	Stage 4	FALSE	TRUE	-0.9785179481625043	2.7750620426183126	0.7571586484787339	4.16942898992038	3.419779987891845	FALSE	0.3654580900826529	-0.9785179481625043	-0.058800316427971344	-0.09635099980048263	-0.003221647435402951	0.93
TARGET-30-PARDCK	22	0	22	0.01971159625946683	2991	0	Not Amplified	Stage 4	FALSE	TRUE	-0.46413028913369747	0.868118849075265	0.6009283098127194	1.0423595948603601	1.467140910776295	FALSE	0.5243592721217394	-0.46413028913369747	-0.05247374393931784	-0.005536962206543504	-0.019165943691020183	0.79
TARGET-30-PARDIW	14	2	16	0.07550724579216038	2829	0	Not Amplified	Stage 4	FALSE	FALSE	0.7355886252187811	3.572191370345986	0.7908787570111634	2.3505308328872405	3.5658465405586597	TRUE	0.7355886252187811	-1.0228390209297327	-0.07954968988774552	-0.09073495249368635	0.015308856666948723	0.69
TARGET-30-PARFWB	11	0	11	0.03979653933966039	1836	1	Not Amplified	Stage 4	FALSE	TRUE	-0.48636016170797736	1.3828793678250102	0.8674894742982047	3.10494063426894	3.0403785487896053	FALSE	0.14733125176472567	-0.48636016170797736	0.0034730073089617973	-0.09499041830775304	0.006402218957189662	0.89
TARGET-30-PARGKK	10	1	11	0.06143465492051958	1321	1	Not Amplified	Stage 4	FALSE	FALSE	0.597352251273555	-1.3012179925254195	0.7638833752232301	0.11398801501275901	2.794769793481575	TRUE	0.597352251273555	-0.7834288029418601	-0.07482824058201525	-0.03717601712636284	6.648569043147089e-5	0.74
TARGET-30-PARKGJ	3	1	4	0	1636	1	Not Amplified	Stage 4	FALSE	TRUE	-0.19330960228670663	-1.4837066563813641	0.07667342329831904	-1.26322749713741	-5.351638377301745	FALSE	0.4528399494779995	-0.19330960228670663	-0.03144939314677169	0.1081159128419688	-0.08760018250259198	0.93
TARGET-30-PARSBI	15	1	16	0.008598379518973406	1743	1	Not Amplified	Stage 4	FALSE	TRUE	-0.9819020869924138	4.238395071619198	0.3682557346242371	-0.0739259822505822	1.2111142942825737	FALSE	0.5474097874287417	-0.9819020869924138	-0.09020883584784112	-0.011652171977738442	-0.05603597423460795	0.9
TARGET-30-PARVLK	1	0	1	0.016663055330155857	875	1	Not Amplified	Stage 4	FALSE	FALSE	0.9182430660299051	-0.6451663042214832	0.7523847598219378	-1.62468216600099	1.0620867719943035	FALSE	-0.20130540978160782	0.9182430660299051	0.05947563376934697	0.052885451779415296	0.02659257117844704	0.84
TARGET-30-PARYNK	11	0	11	0.016277117402239107	2351	0	Not Amplified	Stage 4	FALSE	TRUE	-0.8013795600492009	3.9555634271800892	0.8153789412530376	4.87547834762649	2.897966637645025	FALSE	0.49347303881170423	-0.8013795600492009	-0.009588752208317185	-0.09269624298975003	-0.02541983415538849	0.42
TARGET-30-PARZIP	11	19	30	0.03595372753722995	2511	0	Not Amplified	Stage 4	FALSE	TRUE	-0.3859787159707354	0.8346932846586115	0.5872921189696756	3.98815118147462	3.004932013496645	FALSE	0.22322750328990656	-0.3859787159707354	-0.002004854786536832	-0.08514768311066058	0.012331320108944152	0.7
TARGET-30-PASEGA	12	4	16	0.016008471403565885	809	1	Not Amplified	Stage 4	FALSE	FALSE	0.06673764197721355	0.007588977751410042	0.5090859258494312	3.8079318169221494	1.9348335905526435	TRUE	0.06673764197721355	0.4142654420459093	0.054649011215673525	0.004135468965679315	0.004625815344643711	0.49
TARGET-30-PASFGG	13	0	13	0.15905937772784426	700	1	Not Amplified	Stage 4	FALSE	TRUE	-0.4381991419585228	0.7674877251168863	0.8290486007017779	2.2400683676852204	5.081632583689416	FALSE	0.613308706540305	-0.4381991419585228	-0.024222298773238497	-0.035981895392317914	-0.014202469303543366	0.37
TARGET-30-PASGAP	5	0	5	0.02193347733230148	1543	1	Not Amplified	Stage 4	FALSE	TRUE	-0.2207158634250217	0.9865787806828167	0.32172736357945425	2.65642161539839	1.9293097327912747	FALSE	0.4861732674425761	-0.2207158634250217	-0.07614474926500978	0.05993953674620131	-0.01345567021067038	0.35
TARGET-30-PASGUT	28	3	31	0.01916916510188573	401	0	Not Amplified	Stage 4	FALSE	TRUE	-0.7749326928333403	3.057825685703298	0.8511149402374864	4.37056797772356	1.790066520358558	FALSE	0.2546354979667392	-0.7749326928333403	-0.021250461649720352	-0.09286753816069909	-0.017224396345987058	0.88
TARGET-30-PASMNT	0	0	0	0	1696	1	Not Amplified	Stage 4	FALSE	TRUE	-0.6248398407125836	0.04133920125403434	0.5821544078532507	-0.976491782582328	-3.248299470825544	FALSE	-0.11785683082219295	-0.6248398407125836	-0.0010881422190436398	-0.10491166843334429	-0.006715702130545909	0.97
TARGET-30-PASNEF	2	0	2	0.00411884668452669	2213	0	Not Amplified	Stage 4	FALSE	TRUE	-0.28580002581448993	0.41253404258291887	0.39509629499704124	2.62725179025909	-1.6190737141893545	FALSE	-0.019958012130520588	-0.28580002581448993	0.014561931909129225	-0.09838033468794956	0.022338880195853828	0.44
TARGET-30-PASNZU	9	1	10	0.01512812076204309	1692	1	Amplified	Stage 4	FALSE	FALSE	0.49857873567561145	-1.2146180211707078	0.36004491146853645	-1.10586313886184	0.7615733522613185	FALSE	-0.8425788234010683	0.49857873567561145	0.06655789261426878	-0.024114351340467487	0.030953716685161572	0.94
TARGET-30-PASPER	15	7	22	0.007329602025343457	2087	0	Not Amplified	Stage 4	FALSE	FALSE	0.11835913417343753	1.8687517010687569	0.9156137718671175	2.89868567982475	0.9130961833346635	TRUE	0.11835913417343753	-0.6130465306705459	-0.0270481456232428	-0.06375330285730615	-0.00813466147233554	0.53
TARGET-30-PASRFS	11	10	21	0.008169266596268787	2075	0	Not Amplified	Stage 4	FALSE	TRUE	-1.3652401827587686	1.9610120467997203	0.5737255010745037	-1.60481122889222	0.7051562797938681	FALSE	0.8933557548364567	-1.3652401827587686	-0.08006128889153738	-0.1059239922452517	-0.02611665468413389	0.86
TARGET-30-PASSRN	15	0	15	0.01780720910517976	2227	0	Amplified	Stage 4	FALSE	FALSE	0.39581442103757086	1.7291705190560713	0.09263183515627284	2.62825439972529	1.3290775034733489	FALSE	-0.1406273747876202	0.39581442103757086	0.012808082548536385	0.04032187191232787	0.01488719110801444	0.86
TARGET-30-PASSRS	20	6	26	0	1319	1	Not Amplified	Stage 4	FALSE	FALSE	0.21921234378827587	-3.086281393292615	0.4809275424530682	-4.134375342244129	-1.1297079372034364	FALSE	-0.30010489875400104	0.21921234378827587	0.04787355914329706	-0.025119394819712534	0.018259511577925353	0.84
TARGET-30-PASTCN	7	12	19	0.05238755821633783	1033	1	Not Amplified	Stage 4	FALSE	TRUE	-0.20408541560475055	-1.4073232715967854	0.9602294109493504	-0.0498614033726694	2.9025597295159775	FALSE	0.3846028102243918	-0.20408541560475055	-0.004043207710722593	-0.042411010287483134	0.01543608793114817	0.8
TARGET-30-PASTKC	20	11	31	0.013589871324408467	1952	0	Not Amplified	Stage 4	FALSE	TRUE	-0.21542186032486788	3.1013897214749733	0.8167664311969861	1.4395076731090701	1.1695346984413495	FALSE	0.564846060368393	-0.21542186032486788	-0.03911132915599473	0.051707767457170026	-0.03178172565695187	0.76
TARGET-30-PASUCB	16	3	19	0	1976	0	Not Amplified	Stage 4	FALSE	FALSE	0.5055401524894712	-1.151825424908346	0.45106289645978187	1.99054899643268	-1.403250836546085	FALSE	-0.7867887670425026	0.5055401524894712	0.07291500383227748	-0.016306044832480937	0.010994211074212924	0.92
TARGET-30-PASUYG	3	2	5	0	2193	0	Not Amplified	Stage 4	FALSE	FALSE	0.3619914025329494	-0.3047596095606745	0.08787118785545725	1.2472754938735902	-3.85165219748155	FALSE	-0.6090511990250663	0.3619914025329494	0.07201253553763416	-0.041579615104777506	0.0264583319394503	0.79
TARGET-30-PASVRU	2	0	2	0.0059620098937011425	440	1	Amplified	Stage 4	FALSE	FALSE	0.7698436686195754	-2.2293649804468165	0.1358088701740695	0.7920793891349991	5.604924217365026e-4	FALSE	-0.9750576328941721	0.7698436686195754	0.10214263384079861	-0.03799460895346655	0.05185327071806901	0.94
TARGET-30-PASWFB	5	0	5	0.004514742788824756	87	1	Amplified	Stage 4	FALSE	FALSE	0.7062843723343717	0.008337698527857408	0.5749547391157652	1.2113657655973	-0.47691145567483145	FALSE	-0.9103927188375308	0.7062843723343717	0.0872798209834769	-0.0027705205134281236	0.018428601164879134	0.89
TARGET-30-PASWIJ	11	0	11	0	1940	0	Not Amplified	Stage 4	FALSE	TRUE	-0.5715156527480625	3.199949026474836	0.08917446406183702	-4.134375342244129	-1.6378907319423566	FALSE	0.5472904463164338	-0.5715156527480625	-0.047706106111477714	-0.03085071148636827	-0.002238472953280435	0.46
TARGET-30-PASWVY	13	0	13	0.13333804114431716	1918	0	Not Amplified	Stage 4	FALSE	FALSE	0.3424245005658747	2.8642410845979427	0.9053046300799986	6.309082519263769	4.469259394229875	TRUE	0.3424245005658747	-1.3677943295146227	-0.05527367159643254	-0.1537530832516051	-0.010280430974688578	0.8
TARGET-30-PASWYR	0	0	0	0.010381701216815479	1893	0	Amplified	Stage 4	FALSE	FALSE	0.8272566352469217	-3.046600772605558	0.7824932284268564	-4.134375342244129	0.15733381286334772	FALSE	-0.8110260150114365	0.8272566352469217	0.08446317898781432	0.015045138943879467	0.028701021822690728	0.36
TARGET-30-PASXGP	7	0	7	0.011357383983016748	1898	0	Not Amplified	Stage 4	FALSE	TRUE	-0.29295512043353705	-0.5481408620165047	0.9046881888128975	3.75755856941898	0.7566118730629959	FALSE	-0.16708832209281846	-0.29295512043353705	0.011766111527128894	-0.08041074892383172	0.018462894939418266	0.8
TARGET-30-PASXHE	19	0	19	0	2098	0	Not Amplified	Stage 4	FALSE	TRUE	-0.19417063846563906	5.071817323010832	0.8695074468548919	1.93832171044932	-3.638425937450605	FALSE	-0.01780103609090018	-0.19417063846563906	0.014972154966994094	-0.04904047049357614	0.0038110393964546807	0.92
TARGET-30-PASXIE	1	0	1	0	2123	0	Amplified	Stage 4	FALSE	FALSE	0.5332767522061768	-3.6996363744197627	0.6571047573276555	-4.134375342244129	-2.12044463512105	FALSE	-1.1379588655502582	0.5332767522061768	0.08796759296839406	-0.08244511790537817	0.060274458253506046	0.91
TARGET-30-PASXRG	0	0	0	0.00495429140945557	1749	0	Amplified	Stage 4	FALSE	FALSE	0.11783312531482198	-1.9699758135976797	0.02158275721732693	1.27920436214526	-0.44551252765161453	FALSE	-0.6262791918987531	0.11783312531482198	0.05618776639233523	-0.04981717977979381	0.00998620395097365	0.79
TARGET-30-PASXRJ	3	0	3	0.0025845371319208016	1837	0	Not Amplified	Stage 4	FALSE	TRUE	-1.0760084471553906	0.6298003892178752	0.866824674970421	0.0118580689733521	0.5979406033777035	FALSE	0.9256608347954235	-1.0760084471553906	-0.07493594842436783	-0.0746797812212989	-0.010838846423042763	0.44
TARGET-30-PASYPX	15	0	15	0.025446057961341886	2215	0	Not Amplified	Stage 4	FALSE	TRUE	-0.29565677554259695	0.8862417237970048	0.8122362560101981	-4.134375342244129	1.6022368661533701	FALSE	0.1741084871492725	-0.29565677554259695	0.017753454403761495	-0.07066959620047769	-0.002375584707877817	0.83
TARGET-30-PASZPI	12	0	12	0.014378074514987264	1014	1	Amplified	Stage 4	FALSE	FALSE	0.4983202073800776	-0.5136758376032776	0.3785859513002583	-2.9467395824273597	2.06704262655497	TRUE	0.4983202073800776	-0.2807507895245377	-0.02405443122929369	-0.016720089869592336	0.00726687521745889	0.16
TARGET-30-PATBMM	12	1	13	0.026186512355652673	768	0	Not Amplified	Stage 4	FALSE	FALSE	0.10085029664152796	-1.351586452642092	0.3983117356992115	2.57624335997063	2.000229797501485	FALSE	-0.14508618051225092	0.10085029664152796	0.037377802996615125	-0.05338085307404966	0.023704459911968883	0.65
TARGET-30-PATCFL	3	2	5	0.005934825903386595	2125	0	Not Amplified	Stage 4	FALSE	FALSE	0.02472101290226933	0.016013734320644124	0.1445445948509225	-4.134375342244129	-1.9924096517936063	FALSE	0.02020403248245831	0.02472101290226933	0.013281175637172137	-0.03399826167463206	0.023060408983210046	0.3
TARGET-30-PATDWN	2	0	2	0.009414719652431777	278	0	Amplified	Stage 4	FALSE	FALSE	0.35996993757261286	-0.8485649056679163	0.42857221524777855	-2.24828257422137	0.4889962721053487	FALSE	-0.8523517071988479	0.35996993757261286	0.05751674266901588	-0.051951625362403706	0.04740607061745218	0.94
TARGET-30-PATDXC	5	0	5	0.015713532687958894	916	1	Not Amplified	Stage 4	FALSE	TRUE	-0.6116665936053128	-1.74428775837957	0.11975900224157854	3.68447128548346	1.45935347527928	FALSE	0.350400937905043	-0.6116665936053128	-0.03087427032686325	-0.04179482393630585	-0.023260832320598928	0.28
TARGET-30-PATDXG	4	0	4	0	2052	0	Amplified	Stage 4	FALSE	FALSE	0.8043429605722417	0.2012770234103764	0.5472231303016436	1.57770891916303	-2.03741668299537	FALSE	-1.3050123421536517	0.8043429605722417	0.10017580084626863	-0.034451741041469724	0.04387404283573686	0.94
TARGET-30-PATEKG	0	0	0	0	1988	0	Not Amplified	Stage 4	FALSE	TRUE	-0.47414415647368513	4.135530002437068	0.5049989818905063	1.79229462754197	-2.1592316485425	FALSE	0.6208739273890627	-0.47414415647368513	-0.09595465871255758	0.06736766808604223	-0.03127231118402259	0.1
TARGET-30-PATEPF	20	3	23	0.012922770264549318	304	1	Not Amplified	Stage 4	FALSE	TRUE	-0.21212210630984968	-0.10886346188352003	0.8450089573973957	-2.2086407818207796	1.610716946467035	FALSE	-0.2301246802263491	-0.21212210630984968	0.025185712497353303	-0.09644009930401273	0.02239189350285605	0.96
TARGET-30-PATESI	0	3	3	0.005669978611965246	958	1	Amplified	Stage 4	FALSE	FALSE	0.8007796948136795	-1.3650295923320528	0.6259455074479995	-4.134375342244129	-1.113770808232271	FALSE	-1.0295900182997537	0.8007796948136795	0.09980408560876138	-0.024641967616566826	0.04136377359400969	0.96
TARGET-30-PATFCY	6	1	7	0.0033111090919303045	787	1	Not Amplified	Stage 4	FALSE	TRUE	-0.07294023195594941	0.13188684747004664	0.5878890182722313	0.8474076651917372	-0.6670094894066189	FALSE	-0.32964896583072906	-0.07294023195594941	0.021647575872244158	-0.052357911347759765	0.026976090737402904	0.78
TARGET-30-PATFXV	7	1	8	1.4997195895492386e-5	296	1	Amplified	Stage 4	FALSE	FALSE	0.9813016976699771	1.3603064853828049	0.17591641140161096	-4.134375342244129	-1.2265640636365116	FALSE	-1.0858366441648086	0.9813016976699771	0.10058780509358049	0.009196934234078797	0.033073994830589294	0.95
TARGET-30-PATGLU	6	0	6	0.0013372236894320286	1330	1	Not Amplified	Stage 4	FALSE	TRUE	-0.18462623961415708	0.7286056962038966	0.7235775672507467	2.8347688941949905	-2.1200960335268215	FALSE	0.20859203784345362	-0.18462623961415708	0.023268562644793267	-0.02650835353248223	-0.02026659023924082	0.63
TARGET-30-PATHVK	22	0	22	0	1807	0	Not Amplified	Stage 4	FALSE	FALSE	0.2658869091311731	-1.9737912453703448	0.6889806858088366	0.45335908794718804	-3.3018005970484303	FALSE	-0.28365375189249464	0.2658869091311731	0.040152118552907144	5.167882759287278e-4	0.003602062290681701	0.84
TARGET-30-PATINJ	14	0	14	0.04444342792384021	822	1	Not Amplified	Stage 4	FALSE	TRUE	-0.21381198053315545	-1.7270896303519372	0.4531323074292217	-2.98358018732938	1.7872375017982651	FALSE	0.417643381787457	-0.21381198053315545	0.006705925520547479	-0.0657868556440386	0.020241899883185793	0.57
