# Supplementary material for: Immune checkpoint inhibitors in Wilms' tumor and Neuroblastoma: What now?
Source: Cancer Rep (Hoboken). 2021 May 1;4(6):e1397. doi: 10.1002/cnr2.1397 (PMC8714551; doi:10.1002/cnr2.1397)
Supplement: Supplementary file 4 — Table S4. Clinical info, genomic subgroups, CD8+ infiltration, purity and TIDE results for the Wilms Tumor Cohort. [file CNR2-4-e1397-s002.tsv]

Sample	clonal	subclonal	total	cd8_infiltration	tp53	Histology	os_outcome	os_days	No benefits	Responder	TIDE	IFNG	MSI Score	CD274	CD8	CTL.flag	Dysfunction	Exclusion	MDSC	CAF	TAM M2	purity
TARGET-50-CAAAAP	0	1	1	0	wildtype	DAWT	0	2661	TRUE	FALSE	2.166312001058057	-1.9864953570310249	0.8221455553910891	-5.255104677917989	-2.3689576813341824	FALSE	-1.5593824719640672	2.166312001058057	0.16133005995137276	0.15098483428537593	0.01741373171407165	0.92
TARGET-50-CAAAAR	0	0	0	0.004938643369062797	wildtype	FHWT	0	3542	FALSE	TRUE	-1.5528817717842316	-3.2292104894783638	0.6124918150912257	-2.1548806872639537	1.7654272918644742	TRUE	-1.5528817717842316	2.3674446528343607	0.16731358803276258	0.1702537252865072	0.020789586779224566	0.57
TARGET-50-PADXAY	3	0	3	0.013668703900645215	mutated	DAWT	0	4795	TRUE	FALSE	2.2046492082797307	-1.4830102746095828	0.8544703987745869	-4.543656835988903	0.7720328480924896	FALSE	-1.7525939819370187	2.2046492082797307	0.1643845719903707	0.14217885918362558	0.028103745686658747	0.98
TARGET-50-PADZUB	2	0	2	0.037411819881271624	wildtype	FHWT	1	1271	TRUE	FALSE	2.033960016021737	-3.9421206703912315	0.36460921726347834	-6.6438561897747235	-4.9572771704066945	FALSE	-1.4581864760433956	2.033960016021737	0.16851424888050356	0.12935568116973226	0.010253951787173069	0.96
TARGET-50-PAJLKC	9	3	12	0.023490072272303545	wildtype	DAWT	0	2930	TRUE	FALSE	1.9774161899977032	-2.809379523493743	0.1270659010110754	-5.638416102613548	-2.775051156660429	FALSE	-1.6615048644295094	1.9774161899977032	0.16442533657824168	0.10774424055060214	0.021633643156824606	0.95
TARGET-50-PAJLKR	0	0	0	0.010192671940244999	wildtype	FHWT	0	2589	TRUE	FALSE	2.149789000791967	-4.100421690159882	0.07463270690777647	-6.6438561897747235	1.713435263397127	FALSE	-1.537346581819984	2.149789000791967	0.1717195064773082	0.12481192895692625	0.02281695939791034	0.89
TARGET-50-PAJLNJ	0	0	0	0	wildtype	FHWT	1	858	TRUE	FALSE	2.1841266434793183	-2.091931959235536	0.05118309622426183	-6.6438561897747235	1.069330504092212	FALSE	-1.4833829770628542	2.1841266434793183	0.1629998146581888	0.139312822797176	0.02534202027444784	0.97
TARGET-50-PAJLWT	0	0	0	0	wildtype	FHWT	1	994	TRUE	FALSE	2.195312657421607	-2.0568202377369516	0.03333739198092178	-5.386285378843311	-4.087511373857277	FALSE	-1.399086663840139	2.195312657421607	0.16973597067305518	0.12734948319304518	0.02701353495799369	0.27
TARGET-50-PAJMEP	0	0	0	0.013015544935849513	wildtype	FHWT	1	1563	TRUE	FALSE	2.2476310392083163	-1.4252710976578564	0.26257006724067034	-6.015094544066653	0.1284092632271175	FALSE	-1.6587790808290257	2.2476310392083163	0.16803120916131725	0.1400223643281222	0.02738752753813212	0.18
TARGET-50-PAJMJT	1	2	3	0	wildtype	FHWT	0	4042	TRUE	FALSE	2.2066580405784775	-3.3360811913254373	0.047176928262900104	-4.954632719443288	-0.4484746294373917	FALSE	-1.6503918727474567	2.2066580405784775	0.1667527871728613	0.15091481420254935	0.018974304369667856	0.91
TARGET-50-PAJMKN	0	0	0	0.0017204046994418526	wildtype	FHWT	0	1761	TRUE	FALSE	1.8843249502537973	-1.8230944116634302	0.66441701317234	-6.6438561897747235	-4.57419560501831	FALSE	-1.3733295826988743	1.8843249502537973	0.13146721349627058	0.13658348148894378	0.01438150620818408	0.9
TARGET-50-PAJMSE	3	0	3	0.05041858428565879	wildtype	FHWT	1	528	FALSE	FALSE	2.0491815839602174	0.8051698735701177	0.03110634578739328	-6.6438561897747235	-3.7985684550921697	FALSE	-1.4655125635931547	2.0491815839602174	0.1508559367017005	0.14407285628701455	0.011953695967922116	0.9
TARGET-50-PAJMVC	10	0	10	4.5235369836670324e-4	mutated	DAWT	0	727	FALSE	FALSE	2.228283295593086	-0.06347097053957507	0.009216184427656971	-6.6438561897747235	-5.56863657499251	FALSE	-1.8280423045332772	2.228283295593086	0.16553415819833123	0.1527597489003473	0.011909788618278235	0.43
TARGET-50-PAJNGH	11	1	12	0.010757183183529386	wildtype	FHWT	1	1229	TRUE	FALSE	2.0605575449096034	-1.5379646319138898	0.48970310474503853	-4.967953167344652	2.403271433850791	FALSE	-1.6510637634998233	2.0605575449096034	0.16353882081011917	0.1328122518718075	0.013278777113908204	0.97
TARGET-50-PAJNLT	3	0	3	0	wildtype	FHWT	1	440	TRUE	FALSE	1.9456539983357133	-1.7735439520768372	0.7377510606694598	-4.352485673052143	-4.15260702836793	FALSE	-1.5495732408675815	1.9456539983357133	0.15553540760299867	0.1355525047137426	0.0021703954721675237	0.32
TARGET-50-PAJNNC	0	2	2	0	wildtype	FHWT	0	1732	TRUE	FALSE	2.019330873449914	-3.0512189073010303	0.030274030203606882	-2.89883573378942	-3.8958425076437617	FALSE	-1.5007518138862115	2.019330873449914	0.1423378638332915	0.15129819532305464	0.015769732821456564	0.94
TARGET-50-PAJNNR	7	0	7	0.002993440131734984	mutated	DAWT	1	217	TRUE	FALSE	2.0430855008278805	-2.1921770050344587	0.14418222805564493	-6.6438561897747235	-3.1405835758764136	FALSE	-1.483991795020442	2.0430855008278805	0.1573384320239025	0.12907489907158395	0.016604848889950157	0.95
TARGET-50-PAJNRH	1	0	1	0	wildtype	DAWT	0	1703	FALSE	FALSE	1.853510693487994	0.24425901190494625	0.02052723822307212	-5.073524007924278	-1.8417626686906707	FALSE	-1.3700306587812345	1.853510693487994	0.16043027081388248	0.11114013700715453	0.002329172970899912	0.94
TARGET-50-PAJNTJ	2	0	2	0	wildtype	FHWT	1	1013	TRUE	FALSE	2.029456308522228	-2.178127004682598	0.6641671045477768	-3.0528745979167486	-3.719826433450204	FALSE	-1.3808096306312603	2.029456308522228	0.14954894002367947	0.1489959723973254	0.008937509379742832	0.97
TARGET-50-PAJNUP	2	0	2	0.002647822622349015	mutated	DAWT	1	752	TRUE	FALSE	2.3632006410638997	-2.06819260444778	0.06320535840672346	-2.6715605101359845	0.9709945586830904	FALSE	-1.4109628743399112	2.3632006410638997	0.14568190683031615	0.20180667600094207	0.01281992086698658	0.91
TARGET-50-PAJNVE	7	0	7	9.348690591826147e-4	mutated	DAWT	0	3382	FALSE	FALSE	1.9429758094323133	3.049026764507474	0.6315435648919427	2.073014900493774	0.3915533538064463	FALSE	-1.591306806587752	1.9429758094323133	0.15704197613199064	0.12237893304238562	0.011355805417425714	0.93
TARGET-50-PAJNVX	5	9	14	0.002022116142561258	mutated	DAWT	1	427	TRUE	FALSE	2.4057659821827384	-1.7309773008768283	0.07735399628712	-4.872735355542557	-2.7715946383556833	FALSE	-1.4520250501644398	2.4057659821827384	0.1407012548223677	0.21000586233213334	0.015299583813401013	0.95
TARGET-50-PAJPAR	20	0	20	6.222167667851457e-4	mutated	DAWT	1	542	TRUE	FALSE	2.041169206703822	-3.1453609578343107	0.03894350537316071	-6.6438561897747235	-3.5086257827958534	FALSE	-1.5686909574360797	2.041169206703822	0.16522907171745885	0.12482314238271124	0.015394381797145465	0.85
TARGET-50-PAJPCM	7	0	7	0.004066505396319724	mutated	DAWT	0	3121	FALSE	FALSE	2.11581546639768	-0.9113465212744043	0.08027770646131441	-2.897119201387892	1.3674175988042463	FALSE	-1.729721081095817	2.11581546639768	0.17100825950500537	0.11880931003059053	0.024819583980123662	0.92
TARGET-50-PAJPDC	5	1	6	0	wildtype	FHWT	0	2365	TRUE	FALSE	2.2046030059680706	-1.5594479634550336	0.7364356636726749	0.204812244265528	-2.172172925941369	FALSE	-1.6953202317022373	2.2046030059680706	0.16658690029180045	0.1527829749008395	0.013623336010142357	0.81
TARGET-50-PAKECR	0	3	3	9.66099915098301e-4	wildtype	DAWT	0	3458	FALSE	FALSE	2.2961528065369645	-0.33586436630245187	0.14437977575316258	-6.6438561897747235	-5.299336548936594	FALSE	-1.4003795631502505	2.2961528065369645	0.16469805335119533	0.16136310375696752	0.017908433487262853	0.94
TARGET-50-PAKFYV	4	0	4	0	mutated	DAWT	1	680	TRUE	FALSE	2.1503052883452263	-1.3152095971473414	0.8592767808761744	-1.060931654350879	-3.2579769230540307	FALSE	-1.7028244774280963	2.1503052883452263	0.17210946439962882	0.12930721717157223	0.023395773685065003	0.94
TARGET-50-PAKGZX	1	0	1	0	wildtype	FHWT	0	1963	TRUE	FALSE	2.3854203129746785	-2.3011656063798194	0.14679695037401022	-6.6438561897747235	-4.3491274449272215	FALSE	-1.458910763306625	2.3854203129746785	0.15167202858459852	0.20744959270529265	0.006910314725294529	0.11
TARGET-50-PAKKNS	0	1	1	0.0045080446391941075	mutated	DAWT	0	1795	FALSE	FALSE	2.083111110610875	-0.8463189006336935	0.07275736041255501	-6.6438561897747235	-0.8447142492099703	FALSE	-1.5284221521790338	2.083111110610875	0.1494849468948444	0.1495414552812159	0.01348464632746315	0.93
TARGET-50-PAKMSV	0	2	2	0	wildtype	FHWT	1	733	FALSE	FALSE	2.0848245459717485	0.2900844622257548	0.01098599837271483	-2.1410483646828387	-5.0591412251934935	FALSE	-1.6514134026153806	2.0848245459717485	0.16583207277002257	0.1241183297936971	0.02153644292795936	0.72
TARGET-50-PAKPDF	0	0	0	0	mutated	DAWT	1	345	TRUE	FALSE	2.1116451335016664	-1.3838370678799088	0.6402104125934812	-2.6752215155105086	0.6397959341695576	FALSE	-1.6431575301086676	2.1116451335016664	0.15614037127266006	0.13935218265981153	0.021631017108877295	0.96
TARGET-50-PAKVET	0	0	0	0.003139922109665828	wildtype	FHWT	0	1475	FALSE	FALSE	1.7861282763656046	0.03615383822244045	0.8887507773741843	-5.119297713839151	-6.6438561897747235	FALSE	-1.3919214863057245	1.7861282763656046	0.12499222584982932	0.14333491994729225	0.00403251794229069	0.88
TARGET-50-PAKXWB	0	3	3	0.01115701827123882	wildtype	FHWT	1	458	FALSE	FALSE	2.0029543609568417	-0.01489099455944709	0.28996405883187987	1.1675069260997908	-0.8087536125716657	FALSE	-1.2971229695717863	2.0029543609568417	0.13790369439758915	0.1533354449359265	0.010952313808355072	0.85
TARGET-50-PAKYLT	0	11	11	0.003696959495995228	mutated	DAWT	0	2812	TRUE	FALSE	2.381120772430834	-2.9832992501997584	0.7239769624581869	-6.6438561897747235	1.8752861709218833	FALSE	-1.8004862034883962	2.381120772430834	0.16457102225062223	0.17093711357729363	0.02264331839278677	0.95
TARGET-50-PALFME	16	6	22	9.570789591045884e-5	wildtype	FHWT	1	267	FALSE	FALSE	2.0811079837117727	-0.970669918375004	0.0642474273313539	-6.6438561897747235	-4.563581284940776	FALSE	-1.501603914964004	2.0811079837117727	0.16932665526568363	0.11700400414186068	0.023508214776658043	0.97
TARGET-50-PALGLU	2	0	2	0.002426863396631836	wildtype	FHWT	1	326	FALSE	FALSE	2.0919984827132563	-0.02575325775914783	0.8967579488207413	-1.97994368378828	0.9251909313444777	FALSE	-1.769876123993103	2.0919984827132563	0.16636054741540116	0.1278381517203198	0.021273280924248968	0.95
TARGET-50-PALJIP	9	4	13	0.011242907838801148	wildtype	FHWT	1	770	FALSE	FALSE	2.0408861672701155	1.7436828749915416	0.1902641920966659	-2.326748632877236	2.1045700943870305	FALSE	-1.6297088234728696	2.0408861672701155	0.16162168305928762	0.12913666396112583	0.01957668461592195	0.94
