# Supplementary material for: Immune checkpoint inhibitors in Wilms' tumor and Neuroblastoma: What now?
Source: Cancer Rep (Hoboken). 2021 May 1;4(6):e1397. doi: 10.1002/cnr2.1397 (PMC8714551; doi:10.1002/cnr2.1397)
Supplement: Supplementary file 5 — Table S5. TCGA Samples used for comparison and their classification according to FDA approved ICI treatment. [file CNR2-4-e1397-s003.tsv]

id	histology	group
TCGA-2F-A9KO-01	TCGA Bladder Cancer	FDA-approved
TCGA-2F-A9KP-01	TCGA Bladder Cancer	FDA-approved
TCGA-2F-A9KQ-01	TCGA Bladder Cancer	FDA-approved
TCGA-2F-A9KR-01	TCGA Bladder Cancer	FDA-approved
TCGA-2F-A9KT-01	TCGA Bladder Cancer	FDA-approved
TCGA-2F-A9KW-01	TCGA Bladder Cancer	FDA-approved
TCGA-4Z-AA7M-01	TCGA Bladder Cancer	FDA-approved
TCGA-4Z-AA7N-01	TCGA Bladder Cancer	FDA-approved
TCGA-4Z-AA7O-01	TCGA Bladder Cancer	FDA-approved
TCGA-4Z-AA7Q-01	TCGA Bladder Cancer	FDA-approved
TCGA-4Z-AA7R-01	TCGA Bladder Cancer	FDA-approved
TCGA-4Z-AA7S-01	TCGA Bladder Cancer	FDA-approved
TCGA-4Z-AA7W-01	TCGA Bladder Cancer	FDA-approved
TCGA-4Z-AA7Y-01	TCGA Bladder Cancer	FDA-approved
TCGA-4Z-AA80-01	TCGA Bladder Cancer	FDA-approved
TCGA-4Z-AA81-01	TCGA Bladder Cancer	FDA-approved
TCGA-4Z-AA82-01	TCGA Bladder Cancer	FDA-approved
TCGA-4Z-AA83-01	TCGA Bladder Cancer	FDA-approved
TCGA-4Z-AA84-01	TCGA Bladder Cancer	FDA-approved
TCGA-4Z-AA86-01	TCGA Bladder Cancer	FDA-approved
TCGA-4Z-AA87-01	TCGA Bladder Cancer	FDA-approved
TCGA-4Z-AA89-01	TCGA Bladder Cancer	FDA-approved
TCGA-5N-A9KI-01	TCGA Bladder Cancer	FDA-approved
TCGA-5N-A9KM-01	TCGA Bladder Cancer	FDA-approved
TCGA-BL-A0C8-01	TCGA Bladder Cancer	FDA-approved
TCGA-BL-A13I-01	TCGA Bladder Cancer	FDA-approved
TCGA-BL-A13J-01	TCGA Bladder Cancer	FDA-approved
TCGA-BL-A3JM-01	TCGA Bladder Cancer	FDA-approved
TCGA-BL-A5ZZ-01	TCGA Bladder Cancer	FDA-approved
TCGA-BT-A0S7-01	TCGA Bladder Cancer	FDA-approved
TCGA-BT-A0YX-01	TCGA Bladder Cancer	FDA-approved
TCGA-BT-A20J-01	TCGA Bladder Cancer	FDA-approved
TCGA-BT-A20N-01	TCGA Bladder Cancer	FDA-approved
TCGA-BT-A20O-01	TCGA Bladder Cancer	FDA-approved
TCGA-BT-A20P-01	TCGA Bladder Cancer	FDA-approved
TCGA-BT-A20Q-01	TCGA Bladder Cancer	FDA-approved
TCGA-BT-A20R-01	TCGA Bladder Cancer	FDA-approved
TCGA-BT-A20T-01	TCGA Bladder Cancer	FDA-approved
TCGA-BT-A20U-01	TCGA Bladder Cancer	FDA-approved
TCGA-BT-A20V-01	TCGA Bladder Cancer	FDA-approved
TCGA-BT-A20W-01	TCGA Bladder Cancer	FDA-approved
TCGA-BT-A20X-01	TCGA Bladder Cancer	FDA-approved
TCGA-BT-A2LA-01	TCGA Bladder Cancer	FDA-approved
TCGA-BT-A2LB-01	TCGA Bladder Cancer	FDA-approved
TCGA-BT-A2LD-01	TCGA Bladder Cancer	FDA-approved
TCGA-BT-A3PH-01	TCGA Bladder Cancer	FDA-approved
TCGA-BT-A3PJ-01	TCGA Bladder Cancer	FDA-approved
TCGA-BT-A3PK-01	TCGA Bladder Cancer	FDA-approved
TCGA-BT-A42C-01	TCGA Bladder Cancer	FDA-approved
TCGA-BT-A42E-01	TCGA Bladder Cancer	FDA-approved
TCGA-BT-A42F-01	TCGA Bladder Cancer	FDA-approved
TCGA-C4-A0EZ-01	TCGA Bladder Cancer	FDA-approved
TCGA-C4-A0F0-01	TCGA Bladder Cancer	FDA-approved
TCGA-C4-A0F1-01	TCGA Bladder Cancer	FDA-approved
TCGA-C4-A0F6-01	TCGA Bladder Cancer	FDA-approved
TCGA-C4-A0F7-01	TCGA Bladder Cancer	FDA-approved
TCGA-CF-A1HR-01	TCGA Bladder Cancer	FDA-approved
TCGA-CF-A1HS-01	TCGA Bladder Cancer	FDA-approved
TCGA-CF-A27C-01	TCGA Bladder Cancer	FDA-approved
TCGA-CF-A3MF-01	TCGA Bladder Cancer	FDA-approved
TCGA-CF-A3MG-01	TCGA Bladder Cancer	FDA-approved
TCGA-CF-A3MH-01	TCGA Bladder Cancer	FDA-approved
TCGA-CF-A3MI-01	TCGA Bladder Cancer	FDA-approved
TCGA-CF-A47S-01	TCGA Bladder Cancer	FDA-approved
TCGA-CF-A47T-01	TCGA Bladder Cancer	FDA-approved
TCGA-CF-A47V-01	TCGA Bladder Cancer	FDA-approved
TCGA-CF-A47W-01	TCGA Bladder Cancer	FDA-approved
TCGA-CF-A47X-01	TCGA Bladder Cancer	FDA-approved
TCGA-CF-A47Y-01	TCGA Bladder Cancer	FDA-approved
TCGA-CF-A5U8-01	TCGA Bladder Cancer	FDA-approved
TCGA-CF-A5UA-01	TCGA Bladder Cancer	FDA-approved
TCGA-CF-A7I0-01	TCGA Bladder Cancer	FDA-approved
TCGA-CF-A8HX-01	TCGA Bladder Cancer	FDA-approved
TCGA-CF-A8HY-01	TCGA Bladder Cancer	FDA-approved
TCGA-CF-A9FF-01	TCGA Bladder Cancer	FDA-approved
TCGA-CF-A9FH-01	TCGA Bladder Cancer	FDA-approved
TCGA-CF-A9FL-01	TCGA Bladder Cancer	FDA-approved
TCGA-CF-A9FM-01	TCGA Bladder Cancer	FDA-approved
TCGA-CU-A0YN-01	TCGA Bladder Cancer	FDA-approved
TCGA-CU-A0YO-01	TCGA Bladder Cancer	FDA-approved
TCGA-CU-A0YR-01	TCGA Bladder Cancer	FDA-approved
TCGA-CU-A3KJ-01	TCGA Bladder Cancer	FDA-approved
TCGA-CU-A3QU-01	TCGA Bladder Cancer	FDA-approved
TCGA-CU-A3YL-01	TCGA Bladder Cancer	FDA-approved
TCGA-CU-A5W6-01	TCGA Bladder Cancer	FDA-approved
TCGA-CU-A72E-01	TCGA Bladder Cancer	FDA-approved
TCGA-DK-A1A3-01	TCGA Bladder Cancer	FDA-approved
TCGA-DK-A1A5-01	TCGA Bladder Cancer	FDA-approved
TCGA-DK-A1A6-01	TCGA Bladder Cancer	FDA-approved
TCGA-DK-A1A7-01	TCGA Bladder Cancer	FDA-approved
TCGA-DK-A1AA-01	TCGA Bladder Cancer	FDA-approved
TCGA-DK-A1AB-01	TCGA Bladder Cancer	FDA-approved
TCGA-DK-A1AC-01	TCGA Bladder Cancer	FDA-approved
TCGA-DK-A1AD-01	TCGA Bladder Cancer	FDA-approved
TCGA-DK-A1AE-01	TCGA Bladder Cancer	FDA-approved
TCGA-DK-A1AF-01	TCGA Bladder Cancer	FDA-approved
TCGA-DK-A1AG-01	TCGA Bladder Cancer	FDA-approved
TCGA-DK-A2HX-01	TCGA Bladder Cancer	FDA-approved
TCGA-DK-A2I1-01	TCGA Bladder Cancer	FDA-approved
TCGA-DK-A2I2-01	TCGA Bladder Cancer	FDA-approved
TCGA-DK-A2I4-01	TCGA Bladder Cancer	FDA-approved
TCGA-DK-A2I6-01	TCGA Bladder Cancer	FDA-approved
TCGA-DK-A3IK-01	TCGA Bladder Cancer	FDA-approved
TCGA-DK-A3IL-01	TCGA Bladder Cancer	FDA-approved
TCGA-DK-A3IM-01	TCGA Bladder Cancer	FDA-approved
TCGA-DK-A3IN-01	TCGA Bladder Cancer	FDA-approved
TCGA-DK-A3IQ-01	TCGA Bladder Cancer	FDA-approved
TCGA-DK-A3IS-01	TCGA Bladder Cancer	FDA-approved
TCGA-DK-A3IT-01	TCGA Bladder Cancer	FDA-approved
TCGA-DK-A3IU-01	TCGA Bladder Cancer	FDA-approved
TCGA-DK-A3IV-01	TCGA Bladder Cancer	FDA-approved
TCGA-DK-A3WW-01	TCGA Bladder Cancer	FDA-approved
TCGA-DK-A3WX-01	TCGA Bladder Cancer	FDA-approved
TCGA-DK-A3WY-01	TCGA Bladder Cancer	FDA-approved
TCGA-DK-A3X1-01	TCGA Bladder Cancer	FDA-approved
TCGA-DK-A3X2-01	TCGA Bladder Cancer	FDA-approved
TCGA-DK-A6AV-01	TCGA Bladder Cancer	FDA-approved
TCGA-DK-A6AW-01	TCGA Bladder Cancer	FDA-approved
TCGA-DK-A6B0-01	TCGA Bladder Cancer	FDA-approved
TCGA-DK-A6B1-01	TCGA Bladder Cancer	FDA-approved
TCGA-DK-A6B2-01	TCGA Bladder Cancer	FDA-approved
TCGA-DK-A6B5-01	TCGA Bladder Cancer	FDA-approved
TCGA-DK-A6B6-01	TCGA Bladder Cancer	FDA-approved
TCGA-DK-AA6L-01	TCGA Bladder Cancer	FDA-approved
TCGA-DK-AA6M-01	TCGA Bladder Cancer	FDA-approved
TCGA-DK-AA6P-01	TCGA Bladder Cancer	FDA-approved
TCGA-DK-AA6Q-01	TCGA Bladder Cancer	FDA-approved
TCGA-DK-AA6R-01	TCGA Bladder Cancer	FDA-approved
TCGA-DK-AA6S-01	TCGA Bladder Cancer	FDA-approved
TCGA-DK-AA6T-01	TCGA Bladder Cancer	FDA-approved
TCGA-DK-AA6U-01	TCGA Bladder Cancer	FDA-approved
TCGA-DK-AA6W-01	TCGA Bladder Cancer	FDA-approved
TCGA-DK-AA6X-01	TCGA Bladder Cancer	FDA-approved
TCGA-DK-AA71-01	TCGA Bladder Cancer	FDA-approved
TCGA-DK-AA74-01	TCGA Bladder Cancer	FDA-approved
TCGA-DK-AA75-01	TCGA Bladder Cancer	FDA-approved
TCGA-DK-AA76-01	TCGA Bladder Cancer	FDA-approved
TCGA-DK-AA77-01	TCGA Bladder Cancer	FDA-approved
TCGA-E5-A2PC-01	TCGA Bladder Cancer	FDA-approved
TCGA-E5-A4TZ-01	TCGA Bladder Cancer	FDA-approved
TCGA-E5-A4U1-01	TCGA Bladder Cancer	FDA-approved
TCGA-E7-A3X6-01	TCGA Bladder Cancer	FDA-approved
TCGA-E7-A3Y1-01	TCGA Bladder Cancer	FDA-approved
TCGA-E7-A4IJ-01	TCGA Bladder Cancer	FDA-approved
TCGA-E7-A4XJ-01	TCGA Bladder Cancer	FDA-approved
TCGA-E7-A519-01	TCGA Bladder Cancer	FDA-approved
TCGA-E7-A541-01	TCGA Bladder Cancer	FDA-approved
TCGA-E7-A5KE-01	TCGA Bladder Cancer	FDA-approved
TCGA-E7-A5KF-01	TCGA Bladder Cancer	FDA-approved
TCGA-E7-A677-01	TCGA Bladder Cancer	FDA-approved
TCGA-E7-A678-01	TCGA Bladder Cancer	FDA-approved
TCGA-E7-A6MD-01	TCGA Bladder Cancer	FDA-approved
TCGA-E7-A6ME-01	TCGA Bladder Cancer	FDA-approved
TCGA-E7-A6MF-01	TCGA Bladder Cancer	FDA-approved
TCGA-E7-A7DU-01	TCGA Bladder Cancer	FDA-approved
TCGA-E7-A7DV-01	TCGA Bladder Cancer	FDA-approved
TCGA-E7-A7PW-01	TCGA Bladder Cancer	FDA-approved
TCGA-E7-A7XN-01	TCGA Bladder Cancer	FDA-approved
TCGA-E7-A85H-01	TCGA Bladder Cancer	FDA-approved
TCGA-E7-A8O7-01	TCGA Bladder Cancer	FDA-approved
TCGA-E7-A8O8-01	TCGA Bladder Cancer	FDA-approved
TCGA-E7-A97P-01	TCGA Bladder Cancer	FDA-approved
TCGA-E7-A97Q-01	TCGA Bladder Cancer	FDA-approved
TCGA-FD-A3B3-01	TCGA Bladder Cancer	FDA-approved
TCGA-FD-A3B4-01	TCGA Bladder Cancer	FDA-approved
TCGA-FD-A3B5-01	TCGA Bladder Cancer	FDA-approved
TCGA-FD-A3B6-01	TCGA Bladder Cancer	FDA-approved
TCGA-FD-A3B7-01	TCGA Bladder Cancer	FDA-approved
TCGA-FD-A3B8-01	TCGA Bladder Cancer	FDA-approved
TCGA-FD-A3N5-01	TCGA Bladder Cancer	FDA-approved
TCGA-FD-A3N6-01	TCGA Bladder Cancer	FDA-approved
TCGA-FD-A3NA-01	TCGA Bladder Cancer	FDA-approved
TCGA-FD-A3SJ-01	TCGA Bladder Cancer	FDA-approved
TCGA-FD-A3SL-01	TCGA Bladder Cancer	FDA-approved
TCGA-FD-A3SM-01	TCGA Bladder Cancer	FDA-approved
TCGA-FD-A3SN-01	TCGA Bladder Cancer	FDA-approved
TCGA-FD-A3SO-01	TCGA Bladder Cancer	FDA-approved
TCGA-FD-A3SP-01	TCGA Bladder Cancer	FDA-approved
TCGA-FD-A3SQ-01	TCGA Bladder Cancer	FDA-approved
TCGA-FD-A3SR-01	TCGA Bladder Cancer	FDA-approved
TCGA-FD-A3SS-01	TCGA Bladder Cancer	FDA-approved
TCGA-FD-A43N-01	TCGA Bladder Cancer	FDA-approved
TCGA-FD-A43P-01	TCGA Bladder Cancer	FDA-approved
TCGA-FD-A43S-01	TCGA Bladder Cancer	FDA-approved
TCGA-FD-A43U-01	TCGA Bladder Cancer	FDA-approved
TCGA-FD-A43X-01	TCGA Bladder Cancer	FDA-approved
TCGA-FD-A43Y-01	TCGA Bladder Cancer	FDA-approved
TCGA-FD-A5BR-01	TCGA Bladder Cancer	FDA-approved
TCGA-FD-A5BS-01	TCGA Bladder Cancer	FDA-approved
TCGA-FD-A5BT-01	TCGA Bladder Cancer	FDA-approved
TCGA-FD-A5BU-01	TCGA Bladder Cancer	FDA-approved
TCGA-FD-A5BV-01	TCGA Bladder Cancer	FDA-approved
TCGA-FD-A5BX-01	TCGA Bladder Cancer	FDA-approved
TCGA-FD-A5BY-01	TCGA Bladder Cancer	FDA-approved
TCGA-FD-A5BZ-01	TCGA Bladder Cancer	FDA-approved
TCGA-FD-A5C0-01	TCGA Bladder Cancer	FDA-approved
TCGA-FD-A5C1-01	TCGA Bladder Cancer	FDA-approved
TCGA-FD-A62N-01	TCGA Bladder Cancer	FDA-approved
TCGA-FD-A62O-01	TCGA Bladder Cancer	FDA-approved
TCGA-FD-A62P-01	TCGA Bladder Cancer	FDA-approved
TCGA-FD-A62S-01	TCGA Bladder Cancer	FDA-approved
TCGA-FD-A6TA-01	TCGA Bladder Cancer	FDA-approved
TCGA-FD-A6TB-01	TCGA Bladder Cancer	FDA-approved
TCGA-FD-A6TC-01	TCGA Bladder Cancer	FDA-approved
TCGA-FD-A6TD-01	TCGA Bladder Cancer	FDA-approved
TCGA-FD-A6TE-01	TCGA Bladder Cancer	FDA-approved
TCGA-FD-A6TF-01	TCGA Bladder Cancer	FDA-approved
TCGA-FD-A6TG-01	TCGA Bladder Cancer	FDA-approved
TCGA-FD-A6TH-01	TCGA Bladder Cancer	FDA-approved
TCGA-FD-A6TI-01	TCGA Bladder Cancer	FDA-approved
TCGA-FD-A6TK-01	TCGA Bladder Cancer	FDA-approved
TCGA-FJ-A3Z7-01	TCGA Bladder Cancer	FDA-approved
TCGA-FJ-A3Z9-01	TCGA Bladder Cancer	FDA-approved
TCGA-FJ-A3ZE-01	TCGA Bladder Cancer	FDA-approved
TCGA-FJ-A3ZF-01	TCGA Bladder Cancer	FDA-approved
TCGA-FJ-A871-01	TCGA Bladder Cancer	FDA-approved
TCGA-FT-A3EE-01	TCGA Bladder Cancer	FDA-approved
TCGA-FT-A61P-01	TCGA Bladder Cancer	FDA-approved
TCGA-G2-A2EC-01	TCGA Bladder Cancer	FDA-approved
TCGA-G2-A2EF-01	TCGA Bladder Cancer	FDA-approved
TCGA-G2-A2EJ-01	TCGA Bladder Cancer	FDA-approved
TCGA-G2-A2EK-01	TCGA Bladder Cancer	FDA-approved
TCGA-G2-A2EL-01	TCGA Bladder Cancer	FDA-approved
TCGA-G2-A2EO-01	TCGA Bladder Cancer	FDA-approved
TCGA-G2-A2ES-01	TCGA Bladder Cancer	FDA-approved
TCGA-G2-A3IB-01	TCGA Bladder Cancer	FDA-approved
TCGA-G2-A3IE-01	TCGA Bladder Cancer	FDA-approved
TCGA-G2-A3VY-01	TCGA Bladder Cancer	FDA-approved
TCGA-G2-AA3B-01	TCGA Bladder Cancer	FDA-approved
TCGA-G2-AA3C-01	TCGA Bladder Cancer	FDA-approved
TCGA-G2-AA3D-01	TCGA Bladder Cancer	FDA-approved
TCGA-G2-AA3F-01	TCGA Bladder Cancer	FDA-approved
TCGA-GC-A3BM-01	TCGA Bladder Cancer	FDA-approved
TCGA-GC-A3I6-01	TCGA Bladder Cancer	FDA-approved
TCGA-GC-A3OO-01	TCGA Bladder Cancer	FDA-approved
TCGA-GC-A3RB-01	TCGA Bladder Cancer	FDA-approved
TCGA-GC-A3RC-01	TCGA Bladder Cancer	FDA-approved
TCGA-GC-A3RD-01	TCGA Bladder Cancer	FDA-approved
TCGA-GC-A3WC-01	TCGA Bladder Cancer	FDA-approved
TCGA-GC-A3YS-01	TCGA Bladder Cancer	FDA-approved
TCGA-GC-A4ZW-01	TCGA Bladder Cancer	FDA-approved
TCGA-GC-A6I1-01	TCGA Bladder Cancer	FDA-approved
TCGA-GC-A6I3-01	TCGA Bladder Cancer	FDA-approved
TCGA-GD-A2C5-01	TCGA Bladder Cancer	FDA-approved
TCGA-GD-A3OP-01	TCGA Bladder Cancer	FDA-approved
TCGA-GD-A3OQ-01	TCGA Bladder Cancer	FDA-approved
TCGA-GD-A3OS-01	TCGA Bladder Cancer	FDA-approved
TCGA-GD-A6C6-01	TCGA Bladder Cancer	FDA-approved
TCGA-GD-A76B-01	TCGA Bladder Cancer	FDA-approved
TCGA-GU-A42P-01	TCGA Bladder Cancer	FDA-approved
TCGA-GU-A42Q-01	TCGA Bladder Cancer	FDA-approved
TCGA-GU-A42R-01	TCGA Bladder Cancer	FDA-approved
TCGA-GU-A762-01	TCGA Bladder Cancer	FDA-approved
TCGA-GU-A763-01	TCGA Bladder Cancer	FDA-approved
TCGA-GU-A764-01	TCGA Bladder Cancer	FDA-approved
TCGA-GU-A766-01	TCGA Bladder Cancer	FDA-approved
TCGA-GU-A767-01	TCGA Bladder Cancer	FDA-approved
TCGA-GU-AATO-01	TCGA Bladder Cancer	FDA-approved
TCGA-GU-AATP-01	TCGA Bladder Cancer	FDA-approved
TCGA-GU-AATQ-01	TCGA Bladder Cancer	FDA-approved
TCGA-GV-A3JV-01	TCGA Bladder Cancer	FDA-approved
TCGA-GV-A3JW-01	TCGA Bladder Cancer	FDA-approved
TCGA-GV-A3JX-01	TCGA Bladder Cancer	FDA-approved
TCGA-GV-A3JZ-01	TCGA Bladder Cancer	FDA-approved
TCGA-GV-A3QF-01	TCGA Bladder Cancer	FDA-approved
TCGA-GV-A3QG-01	TCGA Bladder Cancer	FDA-approved
TCGA-GV-A3QH-01	TCGA Bladder Cancer	FDA-approved
TCGA-GV-A3QI-01	TCGA Bladder Cancer	FDA-approved
TCGA-GV-A3QK-01	TCGA Bladder Cancer	FDA-approved
TCGA-GV-A40E-01	TCGA Bladder Cancer	FDA-approved
TCGA-GV-A40G-01	TCGA Bladder Cancer	FDA-approved
TCGA-GV-A6ZA-01	TCGA Bladder Cancer	FDA-approved
TCGA-H4-A2HO-01	TCGA Bladder Cancer	FDA-approved
TCGA-H4-A2HQ-01	TCGA Bladder Cancer	FDA-approved
TCGA-HQ-A2OE-01	TCGA Bladder Cancer	FDA-approved
TCGA-HQ-A2OF-01	TCGA Bladder Cancer	FDA-approved
TCGA-HQ-A5ND-01	TCGA Bladder Cancer	FDA-approved
TCGA-HQ-A5NE-01	TCGA Bladder Cancer	FDA-approved
TCGA-K4-A3WS-01	TCGA Bladder Cancer	FDA-approved
TCGA-K4-A3WU-01	TCGA Bladder Cancer	FDA-approved
TCGA-K4-A3WV-01	TCGA Bladder Cancer	FDA-approved
TCGA-K4-A4AB-01	TCGA Bladder Cancer	FDA-approved
TCGA-K4-A4AC-01	TCGA Bladder Cancer	FDA-approved
TCGA-K4-A54R-01	TCGA Bladder Cancer	FDA-approved
TCGA-K4-A5RH-01	TCGA Bladder Cancer	FDA-approved
TCGA-K4-A5RI-01	TCGA Bladder Cancer	FDA-approved
TCGA-K4-A5RJ-01	TCGA Bladder Cancer	FDA-approved
TCGA-K4-A6FZ-01	TCGA Bladder Cancer	FDA-approved
TCGA-K4-A6MB-01	TCGA Bladder Cancer	FDA-approved
TCGA-K4-A83P-01	TCGA Bladder Cancer	FDA-approved
TCGA-K4-AAQO-01	TCGA Bladder Cancer	FDA-approved
TCGA-KQ-A41N-01	TCGA Bladder Cancer	FDA-approved
TCGA-KQ-A41O-01	TCGA Bladder Cancer	FDA-approved
TCGA-KQ-A41P-01	TCGA Bladder Cancer	FDA-approved
TCGA-KQ-A41Q-01	TCGA Bladder Cancer	FDA-approved
TCGA-KQ-A41R-01	TCGA Bladder Cancer	FDA-approved
TCGA-KQ-A41S-01	TCGA Bladder Cancer	FDA-approved
TCGA-LC-A66R-01	TCGA Bladder Cancer	FDA-approved
TCGA-LT-A5Z6-01	TCGA Bladder Cancer	FDA-approved
TCGA-LT-A8JT-01	TCGA Bladder Cancer	FDA-approved
TCGA-MV-A51V-01	TCGA Bladder Cancer	FDA-approved
TCGA-PQ-A6FI-01	TCGA Bladder Cancer	FDA-approved
TCGA-PQ-A6FN-01	TCGA Bladder Cancer	FDA-approved
TCGA-R3-A69X-01	TCGA Bladder Cancer	FDA-approved
TCGA-S5-A6DX-01	TCGA Bladder Cancer	FDA-approved
TCGA-S5-AA26-01	TCGA Bladder Cancer	FDA-approved
TCGA-SY-A9G0-01	TCGA Bladder Cancer	FDA-approved
TCGA-SY-A9G5-01	TCGA Bladder Cancer	FDA-approved
TCGA-UY-A78K-01	TCGA Bladder Cancer	FDA-approved
TCGA-UY-A78L-01	TCGA Bladder Cancer	FDA-approved
TCGA-UY-A78M-01	TCGA Bladder Cancer	FDA-approved
TCGA-UY-A78N-01	TCGA Bladder Cancer	FDA-approved
TCGA-UY-A78O-01	TCGA Bladder Cancer	FDA-approved
TCGA-UY-A78P-01	TCGA Bladder Cancer	FDA-approved
TCGA-UY-A8OB-01	TCGA Bladder Cancer	FDA-approved
TCGA-UY-A8OC-01	TCGA Bladder Cancer	FDA-approved
TCGA-UY-A8OD-01	TCGA Bladder Cancer	FDA-approved
TCGA-UY-A9PA-01	TCGA Bladder Cancer	FDA-approved
TCGA-UY-A9PB-01	TCGA Bladder Cancer	FDA-approved
TCGA-UY-A9PD-01	TCGA Bladder Cancer	FDA-approved
TCGA-UY-A9PE-01	TCGA Bladder Cancer	FDA-approved
TCGA-UY-A9PF-01	TCGA Bladder Cancer	FDA-approved
TCGA-UY-A9PH-01	TCGA Bladder Cancer	FDA-approved
TCGA-XF-A8HB-01	TCGA Bladder Cancer	FDA-approved
TCGA-XF-A8HC-01	TCGA Bladder Cancer	FDA-approved
TCGA-XF-A8HD-01	TCGA Bladder Cancer	FDA-approved
TCGA-XF-A8HE-01	TCGA Bladder Cancer	FDA-approved
TCGA-XF-A8HF-01	TCGA Bladder Cancer	FDA-approved
TCGA-XF-A8HG-01	TCGA Bladder Cancer	FDA-approved
TCGA-XF-A8HH-01	TCGA Bladder Cancer	FDA-approved
TCGA-XF-A8HI-01	TCGA Bladder Cancer	FDA-approved
TCGA-XF-A9SH-01	TCGA Bladder Cancer	FDA-approved
TCGA-XF-A9SI-01	TCGA Bladder Cancer	FDA-approved
TCGA-XF-A9SJ-01	TCGA Bladder Cancer	FDA-approved
TCGA-XF-A9SK-01	TCGA Bladder Cancer	FDA-approved
TCGA-XF-A9SL-01	TCGA Bladder Cancer	FDA-approved
TCGA-XF-A9SM-01	TCGA Bladder Cancer	FDA-approved
TCGA-XF-A9SP-01	TCGA Bladder Cancer	FDA-approved
TCGA-XF-A9ST-01	TCGA Bladder Cancer	FDA-approved
TCGA-XF-A9SU-01	TCGA Bladder Cancer	FDA-approved
TCGA-XF-A9SV-01	TCGA Bladder Cancer	FDA-approved
TCGA-XF-A9SW-01	TCGA Bladder Cancer	FDA-approved
TCGA-XF-A9SX-01	TCGA Bladder Cancer	FDA-approved
TCGA-XF-A9SY-01	TCGA Bladder Cancer	FDA-approved
TCGA-XF-A9SZ-01	TCGA Bladder Cancer	FDA-approved
TCGA-XF-A9T0-01	TCGA Bladder Cancer	FDA-approved
TCGA-XF-A9T2-01	TCGA Bladder Cancer	FDA-approved
TCGA-XF-A9T3-01	TCGA Bladder Cancer	FDA-approved
TCGA-XF-A9T4-01	TCGA Bladder Cancer	FDA-approved
TCGA-XF-A9T5-01	TCGA Bladder Cancer	FDA-approved
TCGA-XF-A9T6-01	TCGA Bladder Cancer	FDA-approved
TCGA-XF-A9T8-01	TCGA Bladder Cancer	FDA-approved
TCGA-XF-AAME-01	TCGA Bladder Cancer	FDA-approved
TCGA-XF-AAMG-01	TCGA Bladder Cancer	FDA-approved
TCGA-XF-AAMH-01	TCGA Bladder Cancer	FDA-approved
TCGA-XF-AAMJ-01	TCGA Bladder Cancer	FDA-approved
TCGA-XF-AAML-01	TCGA Bladder Cancer	FDA-approved
TCGA-XF-AAMQ-01	TCGA Bladder Cancer	FDA-approved
TCGA-XF-AAMR-01	TCGA Bladder Cancer	FDA-approved
TCGA-XF-AAMT-01	TCGA Bladder Cancer	FDA-approved
TCGA-XF-AAMW-01	TCGA Bladder Cancer	FDA-approved
TCGA-XF-AAMX-01	TCGA Bladder Cancer	FDA-approved
TCGA-XF-AAMY-01	TCGA Bladder Cancer	FDA-approved
TCGA-XF-AAMZ-01	TCGA Bladder Cancer	FDA-approved
TCGA-XF-AAN0-01	TCGA Bladder Cancer	FDA-approved
TCGA-XF-AAN1-01	TCGA Bladder Cancer	FDA-approved
TCGA-XF-AAN2-01	TCGA Bladder Cancer	FDA-approved
TCGA-XF-AAN3-01	TCGA Bladder Cancer	FDA-approved
TCGA-XF-AAN4-01	TCGA Bladder Cancer	FDA-approved
TCGA-XF-AAN5-01	TCGA Bladder Cancer	FDA-approved
TCGA-XF-AAN7-01	TCGA Bladder Cancer	FDA-approved
TCGA-XF-AAN8-01	TCGA Bladder Cancer	FDA-approved
TCGA-YC-A89H-01	TCGA Bladder Cancer	FDA-approved
TCGA-YC-A8S6-01	TCGA Bladder Cancer	FDA-approved
TCGA-YC-A9TC-01	TCGA Bladder Cancer	FDA-approved
TCGA-YF-AA3L-01	TCGA Bladder Cancer	FDA-approved
TCGA-YF-AA3M-01	TCGA Bladder Cancer	FDA-approved
TCGA-ZF-A9R0-01	TCGA Bladder Cancer	FDA-approved
TCGA-ZF-A9R1-01	TCGA Bladder Cancer	FDA-approved
TCGA-ZF-A9R2-01	TCGA Bladder Cancer	FDA-approved
TCGA-ZF-A9R3-01	TCGA Bladder Cancer	FDA-approved
TCGA-ZF-A9R4-01	TCGA Bladder Cancer	FDA-approved
TCGA-ZF-A9R5-01	TCGA Bladder Cancer	FDA-approved
TCGA-ZF-A9R7-01	TCGA Bladder Cancer	FDA-approved
TCGA-ZF-A9R9-01	TCGA Bladder Cancer	FDA-approved
TCGA-ZF-A9RC-01	TCGA Bladder Cancer	FDA-approved
TCGA-ZF-A9RE-01	TCGA Bladder Cancer	FDA-approved
TCGA-ZF-A9RF-01	TCGA Bladder Cancer	FDA-approved
TCGA-ZF-A9RL-01	TCGA Bladder Cancer	FDA-approved
TCGA-ZF-A9RM-01	TCGA Bladder Cancer	FDA-approved
TCGA-ZF-A9RN-01	TCGA Bladder Cancer	FDA-approved
TCGA-ZF-AA4N-01	TCGA Bladder Cancer	FDA-approved
TCGA-ZF-AA4R-01	TCGA Bladder Cancer	FDA-approved
TCGA-ZF-AA4T-01	TCGA Bladder Cancer	FDA-approved
TCGA-ZF-AA4U-01	TCGA Bladder Cancer	FDA-approved
TCGA-ZF-AA4V-01	TCGA Bladder Cancer	FDA-approved
TCGA-ZF-AA4W-01	TCGA Bladder Cancer	FDA-approved
TCGA-ZF-AA4X-01	TCGA Bladder Cancer	FDA-approved
TCGA-ZF-AA51-01	TCGA Bladder Cancer	FDA-approved
TCGA-ZF-AA52-01	TCGA Bladder Cancer	FDA-approved
TCGA-ZF-AA53-01	TCGA Bladder Cancer	FDA-approved
TCGA-ZF-AA54-01	TCGA Bladder Cancer	FDA-approved
TCGA-ZF-AA56-01	TCGA Bladder Cancer	FDA-approved
TCGA-ZF-AA58-01	TCGA Bladder Cancer	FDA-approved
TCGA-ZF-AA5H-01	TCGA Bladder Cancer	FDA-approved
TCGA-ZF-AA5N-01	TCGA Bladder Cancer	FDA-approved
TCGA-ZF-AA5P-01	TCGA Bladder Cancer	FDA-approved
TCGA-2W-A8YY-01	TCGA Cervical Cancer	FDA-approved
TCGA-4J-AA1J-01	TCGA Cervical Cancer	FDA-approved
TCGA-BI-A0VR-01	TCGA Cervical Cancer	FDA-approved
TCGA-BI-A0VS-01	TCGA Cervical Cancer	FDA-approved
TCGA-BI-A20A-01	TCGA Cervical Cancer	FDA-approved
TCGA-C5-A0TN-01	TCGA Cervical Cancer	FDA-approved
TCGA-C5-A1BE-01	TCGA Cervical Cancer	FDA-approved
TCGA-C5-A1BF-01	TCGA Cervical Cancer	FDA-approved
TCGA-C5-A1BI-01	TCGA Cervical Cancer	FDA-approved
TCGA-C5-A1BJ-01	TCGA Cervical Cancer	FDA-approved
TCGA-C5-A1BK-01	TCGA Cervical Cancer	FDA-approved
TCGA-C5-A1BL-01	TCGA Cervical Cancer	FDA-approved
TCGA-C5-A1BM-01	TCGA Cervical Cancer	FDA-approved
TCGA-C5-A1BN-01	TCGA Cervical Cancer	FDA-approved
TCGA-C5-A1BQ-01	TCGA Cervical Cancer	FDA-approved
TCGA-C5-A1M5-01	TCGA Cervical Cancer	FDA-approved
TCGA-C5-A1M6-01	TCGA Cervical Cancer	FDA-approved
TCGA-C5-A1M7-01	TCGA Cervical Cancer	FDA-approved
TCGA-C5-A1M8-01	TCGA Cervical Cancer	FDA-approved
TCGA-C5-A1M9-01	TCGA Cervical Cancer	FDA-approved
TCGA-C5-A1ME-01	TCGA Cervical Cancer	FDA-approved
TCGA-C5-A1MF-01	TCGA Cervical Cancer	FDA-approved
TCGA-C5-A1MH-01	TCGA Cervical Cancer	FDA-approved
TCGA-C5-A1MI-01	TCGA Cervical Cancer	FDA-approved
TCGA-C5-A1MJ-01	TCGA Cervical Cancer	FDA-approved
TCGA-C5-A1MK-01	TCGA Cervical Cancer	FDA-approved
TCGA-C5-A1ML-01	TCGA Cervical Cancer	FDA-approved
TCGA-C5-A1MN-01	TCGA Cervical Cancer	FDA-approved
TCGA-C5-A1MP-01	TCGA Cervical Cancer	FDA-approved
TCGA-C5-A1MQ-01	TCGA Cervical Cancer	FDA-approved
TCGA-C5-A2LS-01	TCGA Cervical Cancer	FDA-approved
TCGA-C5-A2LT-01	TCGA Cervical Cancer	FDA-approved
TCGA-C5-A2LV-01	TCGA Cervical Cancer	FDA-approved
TCGA-C5-A2LX-01	TCGA Cervical Cancer	FDA-approved
TCGA-C5-A2LY-01	TCGA Cervical Cancer	FDA-approved
TCGA-C5-A2LZ-01	TCGA Cervical Cancer	FDA-approved
TCGA-C5-A2M1-01	TCGA Cervical Cancer	FDA-approved
TCGA-C5-A2M2-01	TCGA Cervical Cancer	FDA-approved
TCGA-C5-A3HD-01	TCGA Cervical Cancer	FDA-approved
TCGA-C5-A3HE-01	TCGA Cervical Cancer	FDA-approved
TCGA-C5-A3HF-01	TCGA Cervical Cancer	FDA-approved
TCGA-C5-A3HL-01	TCGA Cervical Cancer	FDA-approved
TCGA-C5-A7CG-01	TCGA Cervical Cancer	FDA-approved
TCGA-C5-A7CH-01	TCGA Cervical Cancer	FDA-approved
TCGA-C5-A7CJ-01	TCGA Cervical Cancer	FDA-approved
TCGA-C5-A7CK-01	TCGA Cervical Cancer	FDA-approved
TCGA-C5-A7CL-01	TCGA Cervical Cancer	FDA-approved
TCGA-C5-A7CM-01	TCGA Cervical Cancer	FDA-approved
TCGA-C5-A7CO-01	TCGA Cervical Cancer	FDA-approved
TCGA-C5-A7UC-01	TCGA Cervical Cancer	FDA-approved
TCGA-C5-A7UE-01	TCGA Cervical Cancer	FDA-approved
TCGA-C5-A7UH-01	TCGA Cervical Cancer	FDA-approved
TCGA-C5-A7UI-01	TCGA Cervical Cancer	FDA-approved
TCGA-C5-A7X3-01	TCGA Cervical Cancer	FDA-approved
TCGA-C5-A7X5-01	TCGA Cervical Cancer	FDA-approved
TCGA-C5-A7X8-01	TCGA Cervical Cancer	FDA-approved
TCGA-C5-A7XC-01	TCGA Cervical Cancer	FDA-approved
TCGA-C5-A8XH-01	TCGA Cervical Cancer	FDA-approved
TCGA-C5-A8XI-01	TCGA Cervical Cancer	FDA-approved
TCGA-C5-A8XJ-01	TCGA Cervical Cancer	FDA-approved
TCGA-C5-A8XK-01	TCGA Cervical Cancer	FDA-approved
TCGA-C5-A8YQ-01	TCGA Cervical Cancer	FDA-approved
TCGA-C5-A8YR-01	TCGA Cervical Cancer	FDA-approved
TCGA-C5-A8YT-01	TCGA Cervical Cancer	FDA-approved
TCGA-C5-A8ZZ-01	TCGA Cervical Cancer	FDA-approved
TCGA-C5-A901-01	TCGA Cervical Cancer	FDA-approved
TCGA-C5-A902-01	TCGA Cervical Cancer	FDA-approved
TCGA-C5-A905-01	TCGA Cervical Cancer	FDA-approved
TCGA-C5-A907-01	TCGA Cervical Cancer	FDA-approved
TCGA-DG-A2KH-01	TCGA Cervical Cancer	FDA-approved
TCGA-DG-A2KJ-01	TCGA Cervical Cancer	FDA-approved
TCGA-DG-A2KK-01	TCGA Cervical Cancer	FDA-approved
TCGA-DG-A2KL-01	TCGA Cervical Cancer	FDA-approved
TCGA-DG-A2KM-01	TCGA Cervical Cancer	FDA-approved
TCGA-DR-A0ZL-01	TCGA Cervical Cancer	FDA-approved
TCGA-DR-A0ZM-01	TCGA Cervical Cancer	FDA-approved
TCGA-DS-A0VK-01	TCGA Cervical Cancer	FDA-approved
TCGA-DS-A0VL-01	TCGA Cervical Cancer	FDA-approved
TCGA-DS-A0VM-01	TCGA Cervical Cancer	FDA-approved
TCGA-DS-A0VN-01	TCGA Cervical Cancer	FDA-approved
TCGA-DS-A1O9-01	TCGA Cervical Cancer	FDA-approved
TCGA-DS-A1OA-01	TCGA Cervical Cancer	FDA-approved
TCGA-DS-A1OB-01	TCGA Cervical Cancer	FDA-approved
TCGA-DS-A1OC-01	TCGA Cervical Cancer	FDA-approved
TCGA-DS-A1OD-01	TCGA Cervical Cancer	FDA-approved
TCGA-DS-A3LQ-01	TCGA Cervical Cancer	FDA-approved
TCGA-DS-A5RQ-01	TCGA Cervical Cancer	FDA-approved
TCGA-DS-A7WF-01	TCGA Cervical Cancer	FDA-approved
TCGA-DS-A7WH-01	TCGA Cervical Cancer	FDA-approved
TCGA-DS-A7WI-01	TCGA Cervical Cancer	FDA-approved
TCGA-EA-A1QS-01	TCGA Cervical Cancer	FDA-approved
TCGA-EA-A1QT-01	TCGA Cervical Cancer	FDA-approved
TCGA-EA-A3HQ-01	TCGA Cervical Cancer	FDA-approved
TCGA-EA-A3HR-01	TCGA Cervical Cancer	FDA-approved
TCGA-EA-A3HS-01	TCGA Cervical Cancer	FDA-approved
TCGA-EA-A3HT-01	TCGA Cervical Cancer	FDA-approved
TCGA-EA-A3HU-01	TCGA Cervical Cancer	FDA-approved
TCGA-EA-A3QD-01	TCGA Cervical Cancer	FDA-approved
TCGA-EA-A3QE-01	TCGA Cervical Cancer	FDA-approved
TCGA-EA-A3Y4-01	TCGA Cervical Cancer	FDA-approved
TCGA-EA-A410-01	TCGA Cervical Cancer	FDA-approved
TCGA-EA-A411-01	TCGA Cervical Cancer	FDA-approved
TCGA-EA-A439-01	TCGA Cervical Cancer	FDA-approved
TCGA-EA-A43B-01	TCGA Cervical Cancer	FDA-approved
TCGA-EA-A44S-01	TCGA Cervical Cancer	FDA-approved
TCGA-EA-A4BA-01	TCGA Cervical Cancer	FDA-approved
TCGA-EA-A50E-01	TCGA Cervical Cancer	FDA-approved
TCGA-EA-A556-01	TCGA Cervical Cancer	FDA-approved
TCGA-EA-A5FO-01	TCGA Cervical Cancer	FDA-approved
TCGA-EA-A5O9-01	TCGA Cervical Cancer	FDA-approved
TCGA-EA-A5ZD-01	TCGA Cervical Cancer	FDA-approved
TCGA-EA-A5ZE-01	TCGA Cervical Cancer	FDA-approved
TCGA-EA-A5ZF-01	TCGA Cervical Cancer	FDA-approved
TCGA-EA-A6QX-01	TCGA Cervical Cancer	FDA-approved
TCGA-EA-A78R-01	TCGA Cervical Cancer	FDA-approved
TCGA-EA-A97N-01	TCGA Cervical Cancer	FDA-approved
TCGA-EK-A2GZ-01	TCGA Cervical Cancer	FDA-approved
TCGA-EK-A2H0-01	TCGA Cervical Cancer	FDA-approved
TCGA-EK-A2H1-01	TCGA Cervical Cancer	FDA-approved
TCGA-EK-A2IP-01	TCGA Cervical Cancer	FDA-approved
TCGA-EK-A2IR-01	TCGA Cervical Cancer	FDA-approved
TCGA-EK-A2PG-01	TCGA Cervical Cancer	FDA-approved
TCGA-EK-A2PI-01	TCGA Cervical Cancer	FDA-approved
TCGA-EK-A2PK-01	TCGA Cervical Cancer	FDA-approved
TCGA-EK-A2PL-01	TCGA Cervical Cancer	FDA-approved
TCGA-EK-A2PM-01	TCGA Cervical Cancer	FDA-approved
TCGA-EK-A2R7-01	TCGA Cervical Cancer	FDA-approved
TCGA-EK-A2R8-01	TCGA Cervical Cancer	FDA-approved
TCGA-EK-A2R9-01	TCGA Cervical Cancer	FDA-approved
TCGA-EK-A2RA-01	TCGA Cervical Cancer	FDA-approved
TCGA-EK-A2RB-01	TCGA Cervical Cancer	FDA-approved
TCGA-EK-A2RC-01	TCGA Cervical Cancer	FDA-approved
TCGA-EK-A2RE-01	TCGA Cervical Cancer	FDA-approved
TCGA-EK-A2RJ-01	TCGA Cervical Cancer	FDA-approved
TCGA-EK-A2RK-01	TCGA Cervical Cancer	FDA-approved
TCGA-EK-A2RL-01	TCGA Cervical Cancer	FDA-approved
TCGA-EK-A2RM-01	TCGA Cervical Cancer	FDA-approved
TCGA-EK-A2RN-01	TCGA Cervical Cancer	FDA-approved
TCGA-EK-A2RO-01	TCGA Cervical Cancer	FDA-approved
TCGA-EK-A3GJ-01	TCGA Cervical Cancer	FDA-approved
TCGA-EK-A3GK-01	TCGA Cervical Cancer	FDA-approved
TCGA-EK-A3GM-01	TCGA Cervical Cancer	FDA-approved
TCGA-EK-A3GN-01	TCGA Cervical Cancer	FDA-approved
TCGA-EX-A1H5-01	TCGA Cervical Cancer	FDA-approved
TCGA-EX-A1H6-01	TCGA Cervical Cancer	FDA-approved
TCGA-EX-A3L1-01	TCGA Cervical Cancer	FDA-approved
TCGA-EX-A449-01	TCGA Cervical Cancer	FDA-approved
TCGA-EX-A69L-01	TCGA Cervical Cancer	FDA-approved
TCGA-EX-A69M-01	TCGA Cervical Cancer	FDA-approved
TCGA-EX-A8YF-01	TCGA Cervical Cancer	FDA-approved
TCGA-FU-A23K-01	TCGA Cervical Cancer	FDA-approved
TCGA-FU-A23L-01	TCGA Cervical Cancer	FDA-approved
TCGA-FU-A2QG-01	TCGA Cervical Cancer	FDA-approved
TCGA-FU-A3EO-01	TCGA Cervical Cancer	FDA-approved
TCGA-FU-A3HY-01	TCGA Cervical Cancer	FDA-approved
TCGA-FU-A3HZ-01	TCGA Cervical Cancer	FDA-approved
TCGA-FU-A3NI-01	TCGA Cervical Cancer	FDA-approved
TCGA-FU-A3TQ-01	TCGA Cervical Cancer	FDA-approved
TCGA-FU-A3TX-01	TCGA Cervical Cancer	FDA-approved
TCGA-FU-A3WB-01	TCGA Cervical Cancer	FDA-approved
TCGA-FU-A3YQ-01	TCGA Cervical Cancer	FDA-approved
TCGA-FU-A40J-01	TCGA Cervical Cancer	FDA-approved
TCGA-FU-A57G-01	TCGA Cervical Cancer	FDA-approved
TCGA-FU-A5XV-01	TCGA Cervical Cancer	FDA-approved
TCGA-FU-A770-01	TCGA Cervical Cancer	FDA-approved
TCGA-GH-A9DA-01	TCGA Cervical Cancer	FDA-approved
TCGA-HG-A2PA-01	TCGA Cervical Cancer	FDA-approved
TCGA-HM-A3JJ-01	TCGA Cervical Cancer	FDA-approved
TCGA-HM-A3JK-01	TCGA Cervical Cancer	FDA-approved
TCGA-HM-A4S6-01	TCGA Cervical Cancer	FDA-approved
TCGA-HM-A6W2-01	TCGA Cervical Cancer	FDA-approved
TCGA-IR-A3L7-01	TCGA Cervical Cancer	FDA-approved
TCGA-IR-A3LA-01	TCGA Cervical Cancer	FDA-approved
TCGA-IR-A3LB-01	TCGA Cervical Cancer	FDA-approved
TCGA-IR-A3LC-01	TCGA Cervical Cancer	FDA-approved
TCGA-IR-A3LF-01	TCGA Cervical Cancer	FDA-approved
TCGA-IR-A3LH-01	TCGA Cervical Cancer	FDA-approved
TCGA-IR-A3LI-01	TCGA Cervical Cancer	FDA-approved
TCGA-IR-A3LK-01	TCGA Cervical Cancer	FDA-approved
TCGA-IR-A3LL-01	TCGA Cervical Cancer	FDA-approved
TCGA-JW-A5VG-01	TCGA Cervical Cancer	FDA-approved
TCGA-JW-A5VH-01	TCGA Cervical Cancer	FDA-approved
TCGA-JW-A5VI-01	TCGA Cervical Cancer	FDA-approved
TCGA-JW-A5VJ-01	TCGA Cervical Cancer	FDA-approved
TCGA-JW-A5VK-01	TCGA Cervical Cancer	FDA-approved
TCGA-JW-A5VL-01	TCGA Cervical Cancer	FDA-approved
TCGA-JW-A69B-01	TCGA Cervical Cancer	FDA-approved
TCGA-JW-A852-01	TCGA Cervical Cancer	FDA-approved
TCGA-JW-AAVH-01	TCGA Cervical Cancer	FDA-approved
TCGA-JX-A3PZ-01	TCGA Cervical Cancer	FDA-approved
TCGA-JX-A3Q0-01	TCGA Cervical Cancer	FDA-approved
TCGA-JX-A3Q8-01	TCGA Cervical Cancer	FDA-approved
TCGA-JX-A5QV-01	TCGA Cervical Cancer	FDA-approved
TCGA-LP-A4AU-01	TCGA Cervical Cancer	FDA-approved
TCGA-LP-A4AV-01	TCGA Cervical Cancer	FDA-approved
TCGA-LP-A4AW-01	TCGA Cervical Cancer	FDA-approved
TCGA-LP-A4AX-01	TCGA Cervical Cancer	FDA-approved
TCGA-LP-A5U2-01	TCGA Cervical Cancer	FDA-approved
TCGA-LP-A5U3-01	TCGA Cervical Cancer	FDA-approved
TCGA-LP-A7HU-01	TCGA Cervical Cancer	FDA-approved
TCGA-MA-AA3W-01	TCGA Cervical Cancer	FDA-approved
TCGA-MA-AA3X-01	TCGA Cervical Cancer	FDA-approved
TCGA-MA-AA3Y-01	TCGA Cervical Cancer	FDA-approved
TCGA-MA-AA3Z-01	TCGA Cervical Cancer	FDA-approved
TCGA-MA-AA41-01	TCGA Cervical Cancer	FDA-approved
TCGA-MA-AA42-01	TCGA Cervical Cancer	FDA-approved
TCGA-MA-AA43-01	TCGA Cervical Cancer	FDA-approved
TCGA-MU-A51Y-01	TCGA Cervical Cancer	FDA-approved
TCGA-MU-A5YI-01	TCGA Cervical Cancer	FDA-approved
TCGA-MU-A8JM-01	TCGA Cervical Cancer	FDA-approved
TCGA-MY-A5BD-01	TCGA Cervical Cancer	FDA-approved
TCGA-MY-A5BE-01	TCGA Cervical Cancer	FDA-approved
TCGA-MY-A5BF-01	TCGA Cervical Cancer	FDA-approved
TCGA-MY-A913-01	TCGA Cervical Cancer	FDA-approved
TCGA-PN-A8MA-01	TCGA Cervical Cancer	FDA-approved
TCGA-Q1-A5R1-01	TCGA Cervical Cancer	FDA-approved
TCGA-Q1-A5R2-01	TCGA Cervical Cancer	FDA-approved
TCGA-Q1-A5R3-01	TCGA Cervical Cancer	FDA-approved
TCGA-Q1-A6DT-01	TCGA Cervical Cancer	FDA-approved
TCGA-Q1-A6DV-01	TCGA Cervical Cancer	FDA-approved
TCGA-Q1-A6DW-01	TCGA Cervical Cancer	FDA-approved
TCGA-Q1-A73O-01	TCGA Cervical Cancer	FDA-approved
TCGA-Q1-A73P-01	TCGA Cervical Cancer	FDA-approved
TCGA-Q1-A73Q-01	TCGA Cervical Cancer	FDA-approved
TCGA-Q1-A73R-01	TCGA Cervical Cancer	FDA-approved
TCGA-Q1-A73S-01	TCGA Cervical Cancer	FDA-approved
TCGA-R2-A69V-01	TCGA Cervical Cancer	FDA-approved
TCGA-RA-A741-01	TCGA Cervical Cancer	FDA-approved
TCGA-UC-A7PD-01	TCGA Cervical Cancer	FDA-approved
TCGA-UC-A7PF-01	TCGA Cervical Cancer	FDA-approved
TCGA-UC-A7PG-01	TCGA Cervical Cancer	FDA-approved
TCGA-UC-A7PI-01	TCGA Cervical Cancer	FDA-approved
TCGA-VS-A8EB-01	TCGA Cervical Cancer	FDA-approved
TCGA-VS-A8EC-01	TCGA Cervical Cancer	FDA-approved
TCGA-VS-A8EG-01	TCGA Cervical Cancer	FDA-approved
TCGA-VS-A8EH-01	TCGA Cervical Cancer	FDA-approved
TCGA-VS-A8EI-01	TCGA Cervical Cancer	FDA-approved
TCGA-VS-A8EJ-01	TCGA Cervical Cancer	FDA-approved
TCGA-VS-A8EK-01	TCGA Cervical Cancer	FDA-approved
TCGA-VS-A8EL-01	TCGA Cervical Cancer	FDA-approved
TCGA-VS-A8Q8-01	TCGA Cervical Cancer	FDA-approved
TCGA-VS-A8Q9-01	TCGA Cervical Cancer	FDA-approved
TCGA-VS-A8QA-01	TCGA Cervical Cancer	FDA-approved
TCGA-VS-A8QC-01	TCGA Cervical Cancer	FDA-approved
TCGA-VS-A8QF-01	TCGA Cervical Cancer	FDA-approved
TCGA-VS-A8QH-01	TCGA Cervical Cancer	FDA-approved
TCGA-VS-A8QM-01	TCGA Cervical Cancer	FDA-approved
TCGA-VS-A94W-01	TCGA Cervical Cancer	FDA-approved
TCGA-VS-A94X-01	TCGA Cervical Cancer	FDA-approved
TCGA-VS-A94Y-01	TCGA Cervical Cancer	FDA-approved
TCGA-VS-A94Z-01	TCGA Cervical Cancer	FDA-approved
TCGA-VS-A950-01	TCGA Cervical Cancer	FDA-approved
TCGA-VS-A952-01	TCGA Cervical Cancer	FDA-approved
TCGA-VS-A953-01	TCGA Cervical Cancer	FDA-approved
TCGA-VS-A954-01	TCGA Cervical Cancer	FDA-approved
TCGA-VS-A957-01	TCGA Cervical Cancer	FDA-approved
TCGA-VS-A958-01	TCGA Cervical Cancer	FDA-approved
TCGA-VS-A959-01	TCGA Cervical Cancer	FDA-approved
TCGA-VS-A9U5-01	TCGA Cervical Cancer	FDA-approved
TCGA-VS-A9U6-01	TCGA Cervical Cancer	FDA-approved
TCGA-VS-A9U7-01	TCGA Cervical Cancer	FDA-approved
TCGA-VS-A9UB-01	TCGA Cervical Cancer	FDA-approved
TCGA-VS-A9UC-01	TCGA Cervical Cancer	FDA-approved
TCGA-VS-A9UD-01	TCGA Cervical Cancer	FDA-approved
TCGA-VS-A9UH-01	TCGA Cervical Cancer	FDA-approved
TCGA-VS-A9UI-01	TCGA Cervical Cancer	FDA-approved
TCGA-VS-A9UJ-01	TCGA Cervical Cancer	FDA-approved
TCGA-VS-A9UL-01	TCGA Cervical Cancer	FDA-approved
TCGA-VS-A9UM-01	TCGA Cervical Cancer	FDA-approved
TCGA-VS-A9UO-01	TCGA Cervical Cancer	FDA-approved
TCGA-VS-A9UP-01	TCGA Cervical Cancer	FDA-approved
TCGA-VS-A9UQ-01	TCGA Cervical Cancer	FDA-approved
TCGA-VS-A9UR-01	TCGA Cervical Cancer	FDA-approved
TCGA-VS-A9UT-01	TCGA Cervical Cancer	FDA-approved
TCGA-VS-A9UU-01	TCGA Cervical Cancer	FDA-approved
TCGA-VS-A9UV-01	TCGA Cervical Cancer	FDA-approved
TCGA-VS-A9UY-01	TCGA Cervical Cancer	FDA-approved
TCGA-VS-A9UZ-01	TCGA Cervical Cancer	FDA-approved
TCGA-VS-A9V0-01	TCGA Cervical Cancer	FDA-approved
TCGA-VS-A9V1-01	TCGA Cervical Cancer	FDA-approved
TCGA-VS-A9V2-01	TCGA Cervical Cancer	FDA-approved
TCGA-VS-A9V3-01	TCGA Cervical Cancer	FDA-approved
TCGA-VS-A9V4-01	TCGA Cervical Cancer	FDA-approved
TCGA-VS-A9V5-01	TCGA Cervical Cancer	FDA-approved
TCGA-VS-AA62-01	TCGA Cervical Cancer	FDA-approved
TCGA-WL-A834-01	TCGA Cervical Cancer	FDA-approved
TCGA-XS-A8TJ-01	TCGA Cervical Cancer	FDA-approved
TCGA-ZJ-A8QO-01	TCGA Cervical Cancer	FDA-approved
TCGA-ZJ-A8QQ-01	TCGA Cervical Cancer	FDA-approved
TCGA-ZJ-A8QR-01	TCGA Cervical Cancer	FDA-approved
TCGA-ZJ-AAX4-01	TCGA Cervical Cancer	FDA-approved
TCGA-ZJ-AAX8-01	TCGA Cervical Cancer	FDA-approved
TCGA-ZJ-AAXA-01	TCGA Cervical Cancer	FDA-approved
TCGA-ZJ-AAXB-01	TCGA Cervical Cancer	FDA-approved
TCGA-ZJ-AAXD-01	TCGA Cervical Cancer	FDA-approved
TCGA-ZJ-AAXF-01	TCGA Cervical Cancer	FDA-approved
TCGA-ZJ-AAXI-01	TCGA Cervical Cancer	FDA-approved
TCGA-ZJ-AAXJ-01	TCGA Cervical Cancer	FDA-approved
TCGA-ZJ-AAXN-01	TCGA Cervical Cancer	FDA-approved
TCGA-ZJ-AAXT-01	TCGA Cervical Cancer	FDA-approved
TCGA-ZJ-AAXU-01	TCGA Cervical Cancer	FDA-approved
TCGA-ZJ-AB0H-01	TCGA Cervical Cancer	FDA-approved
TCGA-ZJ-AB0I-01	TCGA Cervical Cancer	FDA-approved
TCGA-ZX-AA5X-01	TCGA Cervical Cancer	FDA-approved
TCGA-2H-A9GF-01	TCGA Esophageal Cancer	FDA-approved
TCGA-2H-A9GG-01	TCGA Esophageal Cancer	FDA-approved
TCGA-2H-A9GH-01	TCGA Esophageal Cancer	FDA-approved
TCGA-2H-A9GI-01	TCGA Esophageal Cancer	FDA-approved
TCGA-2H-A9GJ-01	TCGA Esophageal Cancer	FDA-approved
TCGA-2H-A9GK-01	TCGA Esophageal Cancer	FDA-approved
TCGA-2H-A9GL-01	TCGA Esophageal Cancer	FDA-approved
TCGA-2H-A9GM-01	TCGA Esophageal Cancer	FDA-approved
TCGA-2H-A9GN-01	TCGA Esophageal Cancer	FDA-approved
TCGA-2H-A9GO-01	TCGA Esophageal Cancer	FDA-approved
TCGA-2H-A9GQ-01	TCGA Esophageal Cancer	FDA-approved
TCGA-2H-A9GR-01	TCGA Esophageal Cancer	FDA-approved
TCGA-IC-A6RE-01	TCGA Esophageal Cancer	FDA-approved
TCGA-IC-A6RF-01	TCGA Esophageal Cancer	FDA-approved
TCGA-IG-A3I8-01	TCGA Esophageal Cancer	FDA-approved
TCGA-IG-A3QL-01	TCGA Esophageal Cancer	FDA-approved
TCGA-IG-A3Y9-01	TCGA Esophageal Cancer	FDA-approved
TCGA-IG-A3YA-01	TCGA Esophageal Cancer	FDA-approved
TCGA-IG-A3YB-01	TCGA Esophageal Cancer	FDA-approved
TCGA-IG-A3YC-01	TCGA Esophageal Cancer	FDA-approved
TCGA-IG-A4P3-01	TCGA Esophageal Cancer	FDA-approved
TCGA-IG-A4QS-01	TCGA Esophageal Cancer	FDA-approved
TCGA-IG-A4QT-01	TCGA Esophageal Cancer	FDA-approved
TCGA-IG-A50L-01	TCGA Esophageal Cancer	FDA-approved
TCGA-IG-A51D-01	TCGA Esophageal Cancer	FDA-approved
TCGA-IG-A5B8-01	TCGA Esophageal Cancer	FDA-approved
TCGA-IG-A5S3-01	TCGA Esophageal Cancer	FDA-approved
TCGA-IG-A625-01	TCGA Esophageal Cancer	FDA-approved
TCGA-IG-A6QS-01	TCGA Esophageal Cancer	FDA-approved
TCGA-IG-A7DP-01	TCGA Esophageal Cancer	FDA-approved
TCGA-IG-A8O2-01	TCGA Esophageal Cancer	FDA-approved
TCGA-IG-A97H-01	TCGA Esophageal Cancer	FDA-approved
TCGA-IG-A97I-01	TCGA Esophageal Cancer	FDA-approved
TCGA-JY-A6F8-01	TCGA Esophageal Cancer	FDA-approved
TCGA-JY-A6FA-01	TCGA Esophageal Cancer	FDA-approved
TCGA-JY-A6FB-01	TCGA Esophageal Cancer	FDA-approved
TCGA-JY-A6FD-01	TCGA Esophageal Cancer	FDA-approved
TCGA-JY-A6FE-01	TCGA Esophageal Cancer	FDA-approved
TCGA-JY-A6FG-01	TCGA Esophageal Cancer	FDA-approved
TCGA-JY-A6FH-01	TCGA Esophageal Cancer	FDA-approved
TCGA-JY-A938-01	TCGA Esophageal Cancer	FDA-approved
TCGA-JY-A939-01	TCGA Esophageal Cancer	FDA-approved
TCGA-JY-A93C-01	TCGA Esophageal Cancer	FDA-approved
TCGA-JY-A93D-01	TCGA Esophageal Cancer	FDA-approved
TCGA-JY-A93E-01	TCGA Esophageal Cancer	FDA-approved
TCGA-JY-A93F-01	TCGA Esophageal Cancer	FDA-approved
TCGA-KH-A6WC-01	TCGA Esophageal Cancer	FDA-approved
TCGA-L5-A43C-01	TCGA Esophageal Cancer	FDA-approved
TCGA-L5-A43E-01	TCGA Esophageal Cancer	FDA-approved
TCGA-L5-A43H-01	TCGA Esophageal Cancer	FDA-approved
TCGA-L5-A43I-01	TCGA Esophageal Cancer	FDA-approved
TCGA-L5-A43J-01	TCGA Esophageal Cancer	FDA-approved
TCGA-L5-A43M-01	TCGA Esophageal Cancer	FDA-approved
TCGA-L5-A4OE-01	TCGA Esophageal Cancer	FDA-approved
TCGA-L5-A4OF-01	TCGA Esophageal Cancer	FDA-approved
TCGA-L5-A4OG-01	TCGA Esophageal Cancer	FDA-approved
TCGA-L5-A4OH-01	TCGA Esophageal Cancer	FDA-approved
TCGA-L5-A4OI-01	TCGA Esophageal Cancer	FDA-approved
TCGA-L5-A4OJ-01	TCGA Esophageal Cancer	FDA-approved
TCGA-L5-A4OM-01	TCGA Esophageal Cancer	FDA-approved
TCGA-L5-A4ON-01	TCGA Esophageal Cancer	FDA-approved
TCGA-L5-A4OO-01	TCGA Esophageal Cancer	FDA-approved
TCGA-L5-A4OP-01	TCGA Esophageal Cancer	FDA-approved
TCGA-L5-A4OQ-01	TCGA Esophageal Cancer	FDA-approved
TCGA-L5-A4OR-01	TCGA Esophageal Cancer	FDA-approved
TCGA-L5-A4OS-01	TCGA Esophageal Cancer	FDA-approved
TCGA-L5-A4OT-01	TCGA Esophageal Cancer	FDA-approved
TCGA-L5-A4OU-01	TCGA Esophageal Cancer	FDA-approved
TCGA-L5-A4OW-01	TCGA Esophageal Cancer	FDA-approved
TCGA-L5-A4OX-01	TCGA Esophageal Cancer	FDA-approved
TCGA-L5-A88S-01	TCGA Esophageal Cancer	FDA-approved
TCGA-L5-A88T-01	TCGA Esophageal Cancer	FDA-approved
TCGA-L5-A88V-01	TCGA Esophageal Cancer	FDA-approved
TCGA-L5-A88W-01	TCGA Esophageal Cancer	FDA-approved
TCGA-L5-A88Y-01	TCGA Esophageal Cancer	FDA-approved
TCGA-L5-A88Z-01	TCGA Esophageal Cancer	FDA-approved
TCGA-L5-A891-01	TCGA Esophageal Cancer	FDA-approved
TCGA-L5-A893-01	TCGA Esophageal Cancer	FDA-approved
TCGA-L5-A8NE-01	TCGA Esophageal Cancer	FDA-approved
TCGA-L5-A8NF-01	TCGA Esophageal Cancer	FDA-approved
TCGA-L5-A8NG-01	TCGA Esophageal Cancer	FDA-approved
TCGA-L5-A8NH-01	TCGA Esophageal Cancer	FDA-approved
TCGA-L5-A8NI-01	TCGA Esophageal Cancer	FDA-approved
TCGA-L5-A8NJ-01	TCGA Esophageal Cancer	FDA-approved
TCGA-L5-A8NK-01	TCGA Esophageal Cancer	FDA-approved
TCGA-L5-A8NL-01	TCGA Esophageal Cancer	FDA-approved
TCGA-L5-A8NM-01	TCGA Esophageal Cancer	FDA-approved
TCGA-L5-A8NN-01	TCGA Esophageal Cancer	FDA-approved
TCGA-L5-A8NQ-01	TCGA Esophageal Cancer	FDA-approved
TCGA-L5-A8NR-01	TCGA Esophageal Cancer	FDA-approved
TCGA-L5-A8NS-01	TCGA Esophageal Cancer	FDA-approved
TCGA-L5-A8NT-01	TCGA Esophageal Cancer	FDA-approved
TCGA-L5-A8NU-01	TCGA Esophageal Cancer	FDA-approved
TCGA-L5-A8NV-01	TCGA Esophageal Cancer	FDA-approved
TCGA-L5-A8NW-01	TCGA Esophageal Cancer	FDA-approved
TCGA-L7-A56G-01	TCGA Esophageal Cancer	FDA-approved
TCGA-L7-A6VZ-01	TCGA Esophageal Cancer	FDA-approved
TCGA-LN-A49K-01	TCGA Esophageal Cancer	FDA-approved
TCGA-LN-A49L-01	TCGA Esophageal Cancer	FDA-approved
TCGA-LN-A49M-01	TCGA Esophageal Cancer	FDA-approved
TCGA-LN-A49N-01	TCGA Esophageal Cancer	FDA-approved
TCGA-LN-A49O-01	TCGA Esophageal Cancer	FDA-approved
TCGA-LN-A49P-01	TCGA Esophageal Cancer	FDA-approved
TCGA-LN-A49R-01	TCGA Esophageal Cancer	FDA-approved
TCGA-LN-A49S-01	TCGA Esophageal Cancer	FDA-approved
TCGA-LN-A49V-01	TCGA Esophageal Cancer	FDA-approved
TCGA-LN-A49W-01	TCGA Esophageal Cancer	FDA-approved
TCGA-LN-A49X-01	TCGA Esophageal Cancer	FDA-approved
TCGA-LN-A49Y-01	TCGA Esophageal Cancer	FDA-approved
TCGA-LN-A4A1-01	TCGA Esophageal Cancer	FDA-approved
TCGA-LN-A4A2-01	TCGA Esophageal Cancer	FDA-approved
TCGA-LN-A4A3-01	TCGA Esophageal Cancer	FDA-approved
TCGA-LN-A4A4-01	TCGA Esophageal Cancer	FDA-approved
TCGA-LN-A4A5-01	TCGA Esophageal Cancer	FDA-approved
TCGA-LN-A4A6-01	TCGA Esophageal Cancer	FDA-approved
TCGA-LN-A4A9-01	TCGA Esophageal Cancer	FDA-approved
TCGA-LN-A4MQ-01	TCGA Esophageal Cancer	FDA-approved
TCGA-LN-A4MR-01	TCGA Esophageal Cancer	FDA-approved
TCGA-LN-A5U5-01	TCGA Esophageal Cancer	FDA-approved
TCGA-LN-A5U6-01	TCGA Esophageal Cancer	FDA-approved
TCGA-LN-A5U7-01	TCGA Esophageal Cancer	FDA-approved
TCGA-LN-A7HV-01	TCGA Esophageal Cancer	FDA-approved
TCGA-LN-A7HW-01	TCGA Esophageal Cancer	FDA-approved
TCGA-LN-A7HX-01	TCGA Esophageal Cancer	FDA-approved
TCGA-LN-A7HY-01	TCGA Esophageal Cancer	FDA-approved
TCGA-LN-A7HZ-01	TCGA Esophageal Cancer	FDA-approved
TCGA-LN-A8HZ-01	TCGA Esophageal Cancer	FDA-approved
TCGA-LN-A8I0-01	TCGA Esophageal Cancer	FDA-approved
TCGA-LN-A8I1-01	TCGA Esophageal Cancer	FDA-approved
TCGA-LN-A9FO-01	TCGA Esophageal Cancer	FDA-approved
TCGA-LN-A9FP-01	TCGA Esophageal Cancer	FDA-approved
TCGA-LN-A9FQ-01	TCGA Esophageal Cancer	FDA-approved
TCGA-LN-A9FR-01	TCGA Esophageal Cancer	FDA-approved
TCGA-M9-A5M8-01	TCGA Esophageal Cancer	FDA-approved
TCGA-Q9-A6FU-01	TCGA Esophageal Cancer	FDA-approved
TCGA-Q9-A6FW-01	TCGA Esophageal Cancer	FDA-approved
TCGA-R6-A6DN-01	TCGA Esophageal Cancer	FDA-approved
TCGA-R6-A6DQ-01	TCGA Esophageal Cancer	FDA-approved
TCGA-R6-A6KZ-01	TCGA Esophageal Cancer	FDA-approved
TCGA-R6-A6L4-01	TCGA Esophageal Cancer	FDA-approved
TCGA-R6-A6L6-01	TCGA Esophageal Cancer	FDA-approved
TCGA-R6-A6XG-01	TCGA Esophageal Cancer	FDA-approved
TCGA-R6-A6XQ-01	TCGA Esophageal Cancer	FDA-approved
TCGA-R6-A6Y0-01	TCGA Esophageal Cancer	FDA-approved
TCGA-R6-A6Y2-01	TCGA Esophageal Cancer	FDA-approved
TCGA-R6-A8W5-01	TCGA Esophageal Cancer	FDA-approved
TCGA-R6-A8W8-01	TCGA Esophageal Cancer	FDA-approved
TCGA-R6-A8WC-01	TCGA Esophageal Cancer	FDA-approved
TCGA-R6-A8WG-01	TCGA Esophageal Cancer	FDA-approved
TCGA-RE-A7BO-01	TCGA Esophageal Cancer	FDA-approved
TCGA-S8-A6BV-01	TCGA Esophageal Cancer	FDA-approved
TCGA-S8-A6BW-01	TCGA Esophageal Cancer	FDA-approved
TCGA-V5-A7RB-01	TCGA Esophageal Cancer	FDA-approved
TCGA-V5-A7RC-01	TCGA Esophageal Cancer	FDA-approved
TCGA-V5-A7RE-01	TCGA Esophageal Cancer	FDA-approved
TCGA-V5-AASV-01	TCGA Esophageal Cancer	FDA-approved
TCGA-V5-AASW-01	TCGA Esophageal Cancer	FDA-approved
TCGA-V5-AASX-01	TCGA Esophageal Cancer	FDA-approved
TCGA-VR-A8EO-01	TCGA Esophageal Cancer	FDA-approved
TCGA-VR-A8EP-01	TCGA Esophageal Cancer	FDA-approved
TCGA-VR-A8EQ-01	TCGA Esophageal Cancer	FDA-approved
TCGA-VR-A8ER-01	TCGA Esophageal Cancer	FDA-approved
TCGA-VR-A8ET-01	TCGA Esophageal Cancer	FDA-approved
TCGA-VR-A8EU-01	TCGA Esophageal Cancer	FDA-approved
TCGA-VR-A8EW-01	TCGA Esophageal Cancer	FDA-approved
TCGA-VR-A8EX-01	TCGA Esophageal Cancer	FDA-approved
TCGA-VR-A8EY-01	TCGA Esophageal Cancer	FDA-approved
TCGA-VR-A8Q7-01	TCGA Esophageal Cancer	FDA-approved
TCGA-VR-AA4D-01	TCGA Esophageal Cancer	FDA-approved
TCGA-VR-AA4G-01	TCGA Esophageal Cancer	FDA-approved
TCGA-VR-AA7B-01	TCGA Esophageal Cancer	FDA-approved
TCGA-VR-AA7D-01	TCGA Esophageal Cancer	FDA-approved
TCGA-VR-AA7I-01	TCGA Esophageal Cancer	FDA-approved
TCGA-X8-AAAR-01	TCGA Esophageal Cancer	FDA-approved
TCGA-XP-A8T6-01	TCGA Esophageal Cancer	FDA-approved
TCGA-XP-A8T8-01	TCGA Esophageal Cancer	FDA-approved
TCGA-Z6-A8JD-01	TCGA Esophageal Cancer	FDA-approved
TCGA-Z6-A8JE-01	TCGA Esophageal Cancer	FDA-approved
TCGA-Z6-A9VB-01	TCGA Esophageal Cancer	FDA-approved
TCGA-Z6-AAPN-01	TCGA Esophageal Cancer	FDA-approved
TCGA-ZR-A9CJ-01	TCGA Esophageal Cancer	FDA-approved
TCGA-4P-AA8J-01	TCGA Head and Neck Cancer	FDA-approved
TCGA-BA-4074-01	TCGA Head and Neck Cancer	FDA-approved
TCGA-BA-4075-01	TCGA Head and Neck Cancer	FDA-approved
TCGA-BA-4076-01	TCGA Head and Neck Cancer	FDA-approved
TCGA-BA-4077-01	TCGA Head and Neck Cancer	FDA-approved
TCGA-BA-4078-01	TCGA Head and Neck Cancer	FDA-approved
TCGA-BA-5149-01	TCGA Head and Neck Cancer	FDA-approved
TCGA-BA-5151-01	TCGA Head and Neck Cancer	FDA-approved
TCGA-BA-5152-01	TCGA Head and Neck Cancer	FDA-approved
TCGA-BA-5153-01	TCGA Head and Neck Cancer	FDA-approved
TCGA-BA-5555-01	TCGA Head and Neck Cancer	FDA-approved
TCGA-BA-5556-01	TCGA Head and Neck Cancer	FDA-approved
TCGA-BA-5557-01	TCGA Head and Neck Cancer	FDA-approved
TCGA-BA-5558-01	TCGA Head and Neck Cancer	FDA-approved
TCGA-BA-5559-01	TCGA Head and Neck Cancer	FDA-approved
TCGA-BA-6868-01	TCGA Head and Neck Cancer	FDA-approved
TCGA-BA-6869-01	TCGA Head and Neck Cancer	FDA-approved
TCGA-BA-6870-01	TCGA Head and Neck Cancer	FDA-approved
TCGA-BA-6871-01	TCGA Head and Neck Cancer	FDA-approved
TCGA-BA-6872-01	TCGA Head and Neck Cancer	FDA-approved
TCGA-BA-6873-01	TCGA Head and Neck Cancer	FDA-approved
TCGA-BA-7269-01	TCGA Head and Neck Cancer	FDA-approved
TCGA-BA-A4IF-01	TCGA Head and Neck Cancer	FDA-approved
TCGA-BA-A4IG-01	TCGA Head and Neck Cancer	FDA-approved
TCGA-BA-A4IH-01	TCGA Head and Neck Cancer	FDA-approved
TCGA-BA-A4II-01	TCGA Head and Neck Cancer	FDA-approved
TCGA-BA-A6D8-01	TCGA Head and Neck Cancer	FDA-approved
TCGA-BA-A6DA-01	TCGA Head and Neck Cancer	FDA-approved
TCGA-BA-A6DB-01	TCGA Head and Neck Cancer	FDA-approved
TCGA-BA-A6DD-01	TCGA Head and Neck Cancer	FDA-approved
TCGA-BA-A6DE-01	TCGA Head and Neck Cancer	FDA-approved
TCGA-BA-A6DG-01	TCGA Head and Neck Cancer	FDA-approved
TCGA-BA-A6DI-01	TCGA Head and Neck Cancer	FDA-approved
TCGA-BA-A6DJ-01	TCGA Head and Neck Cancer	FDA-approved
TCGA-BA-A6DL-01	TCGA Head and Neck Cancer	FDA-approved
TCGA-BA-A8YP-01	TCGA Head and Neck Cancer	FDA-approved
TCGA-BB-4217-01	TCGA Head and Neck Cancer	FDA-approved
TCGA-BB-4223-01	TCGA Head and Neck Cancer	FDA-approved
TCGA-BB-4224-01	TCGA Head and Neck Cancer	FDA-approved
TCGA-BB-4225-01	TCGA Head and Neck Cancer	FDA-approved
TCGA-BB-4227-01	TCGA Head and Neck Cancer	FDA-approved
TCGA-BB-4228-01	TCGA Head and Neck Cancer	FDA-approved
TCGA-BB-7861-01	TCGA Head and Neck Cancer	FDA-approved
TCGA-BB-7862-01	TCGA Head and Neck Cancer	FDA-approved
TCGA-BB-7863-01	TCGA Head and Neck Cancer	FDA-approved
TCGA-BB-7864-01	TCGA Head and Neck Cancer	FDA-approved
TCGA-BB-7866-01	TCGA Head and Neck Cancer	FDA-approved
TCGA-BB-7870-01	TCGA Head and Neck Cancer	FDA-approved
TCGA-BB-7871-01	TCGA Head and Neck Cancer	FDA-approved
TCGA-BB-7872-01	TCGA Head and Neck Cancer	FDA-approved
TCGA-BB-8596-01	TCGA Head and Neck Cancer	FDA-approved
TCGA-BB-8601-01	TCGA Head and Neck Cancer	FDA-approved
TCGA-BB-A5HU-01	TCGA Head and Neck Cancer	FDA-approved
TCGA-BB-A5HY-01	TCGA Head and Neck Cancer	FDA-approved
TCGA-BB-A5HZ-01	TCGA Head and Neck Cancer	FDA-approved
TCGA-BB-A6UM-01	TCGA Head and Neck Cancer	FDA-approved
TCGA-BB-A6UO-01	TCGA Head and Neck Cancer	FDA-approved
TCGA-C9-A47Z-01	TCGA Head and Neck Cancer	FDA-approved
TCGA-C9-A480-01	TCGA Head and Neck Cancer	FDA-approved
TCGA-CN-4722-01	TCGA Head and Neck Cancer	FDA-approved
TCGA-CN-4723-01	TCGA Head and Neck Cancer	FDA-approved
TCGA-CN-4725-01	TCGA Head and Neck Cancer	FDA-approved
TCGA-CN-4726-01	TCGA Head and Neck Cancer	FDA-approved
TCGA-CN-4727-01	TCGA Head and Neck Cancer	FDA-approved
TCGA-CN-4728-01	TCGA Head and Neck Cancer	FDA-approved
TCGA-CN-4729-01	TCGA Head and Neck Cancer	FDA-approved
TCGA-CN-4730-01	TCGA Head and Neck Cancer	FDA-approved
TCGA-CN-4731-01	TCGA Head and Neck Cancer	FDA-approved
TCGA-CN-4733-01	TCGA Head and Neck Cancer	FDA-approved
TCGA-CN-4734-01	TCGA Head and Neck Cancer	FDA-approved
TCGA-CN-4735-01	TCGA Head and Neck Cancer	FDA-approved
TCGA-CN-4736-01	TCGA Head and Neck Cancer	FDA-approved
TCGA-CN-4737-01	TCGA Head and Neck Cancer	FDA-approved
TCGA-CN-4738-01	TCGA Head and Neck Cancer	FDA-approved
TCGA-CN-4739-01	TCGA Head and Neck Cancer	FDA-approved
TCGA-CN-4740-01	TCGA Head and Neck Cancer	FDA-approved
TCGA-CN-4741-01	TCGA Head and Neck Cancer	FDA-approved
TCGA-CN-4742-01	TCGA Head and Neck Cancer	FDA-approved
TCGA-CN-5355-01	TCGA Head and Neck Cancer	FDA-approved
TCGA-CN-5356-01	TCGA Head and Neck Cancer	FDA-approved
TCGA-CN-5358-01	TCGA Head and Neck Cancer	FDA-approved
TCGA-CN-5359-01	TCGA Head and Neck Cancer	FDA-approved
TCGA-CN-5360-01	TCGA Head and Neck Cancer	FDA-approved
TCGA-CN-5361-01	TCGA Head and Neck Cancer	FDA-approved
TCGA-CN-5363-01	TCGA Head and Neck Cancer	FDA-approved
TCGA-CN-5364-01	TCGA Head and Neck Cancer	FDA-approved
TCGA-CN-5365-01	TCGA Head and Neck Cancer	FDA-approved
TCGA-CN-5366-01	TCGA Head and Neck Cancer	FDA-approved
TCGA-CN-5367-01	TCGA Head and Neck Cancer	FDA-approved
TCGA-CN-5369-01	TCGA Head and Neck Cancer	FDA-approved
TCGA-CN-5370-01	TCGA Head and Neck Cancer	FDA-approved
TCGA-CN-5373-01	TCGA Head and Neck Cancer	FDA-approved
TCGA-CN-5374-01	TCGA Head and Neck Cancer	FDA-approved
TCGA-CN-6010-01	TCGA Head and Neck Cancer	FDA-approved
TCGA-CN-6011-01	TCGA Head and Neck Cancer	FDA-approved
TCGA-CN-6012-01	TCGA Head and Neck Cancer	FDA-approved
TCGA-CN-6013-01	TCGA Head and Neck Cancer	FDA-approved
TCGA-CN-6016-01	TCGA Head and Neck Cancer	FDA-approved
TCGA-CN-6017-01	TCGA Head and Neck Cancer	FDA-approved
TCGA-CN-6018-01	TCGA Head and Neck Cancer	FDA-approved
TCGA-CN-6019-01	TCGA Head and Neck Cancer	FDA-approved
TCGA-CN-6020-01	TCGA Head and Neck Cancer	FDA-approved
TCGA-CN-6021-01	TCGA Head and Neck Cancer	FDA-approved
TCGA-CN-6022-01	TCGA Head and Neck Cancer	FDA-approved
TCGA-CN-6023-01	TCGA Head and Neck Cancer	FDA-approved
TCGA-CN-6024-01	TCGA Head and Neck Cancer	FDA-approved
TCGA-CN-6988-01	TCGA Head and Neck Cancer	FDA-approved
TCGA-CN-6989-01	TCGA Head and Neck Cancer	FDA-approved
TCGA-CN-6992-01	TCGA Head and Neck Cancer	FDA-approved
TCGA-CN-6994-01	TCGA Head and Neck Cancer	FDA-approved
TCGA-CN-6995-01	TCGA Head and Neck Cancer	FDA-approved
TCGA-CN-6996-01	TCGA Head and Neck Cancer	FDA-approved
TCGA-CN-6997-01	TCGA Head and Neck Cancer	FDA-approved
TCGA-CN-6998-01	TCGA Head and Neck Cancer	FDA-approved
TCGA-CN-A497-01	TCGA Head and Neck Cancer	FDA-approved
TCGA-CN-A498-01	TCGA Head and Neck Cancer	FDA-approved
TCGA-CN-A499-01	TCGA Head and Neck Cancer	FDA-approved
TCGA-CN-A49A-01	TCGA Head and Neck Cancer	FDA-approved
TCGA-CN-A49B-01	TCGA Head and Neck Cancer	FDA-approved
TCGA-CN-A49C-01	TCGA Head and Neck Cancer	FDA-approved
TCGA-CN-A63T-01	TCGA Head and Neck Cancer	FDA-approved
TCGA-CN-A63U-01	TCGA Head and Neck Cancer	FDA-approved
TCGA-CN-A63V-01	TCGA Head and Neck Cancer	FDA-approved
TCGA-CN-A63W-01	TCGA Head and Neck Cancer	FDA-approved
TCGA-CN-A641-01	TCGA Head and Neck Cancer	FDA-approved
TCGA-CN-A642-01	TCGA Head and Neck Cancer	FDA-approved
TCGA-CN-A6UY-01	TCGA Head and Neck Cancer	FDA-approved
TCGA-CN-A6V1-01	TCGA Head and Neck Cancer	FDA-approved
TCGA-CN-A6V3-01	TCGA Head and Neck Cancer	FDA-approved
TCGA-CN-A6V6-01	TCGA Head and Neck Cancer	FDA-approved
TCGA-CN-A6V7-01	TCGA Head and Neck Cancer	FDA-approved
TCGA-CQ-5323-01	TCGA Head and Neck Cancer	FDA-approved
TCGA-CQ-5324-01	TCGA Head and Neck Cancer	FDA-approved
TCGA-CQ-5325-01	TCGA Head and Neck Cancer	FDA-approved
TCGA-CQ-5326-01	TCGA Head and Neck Cancer	FDA-approved
TCGA-CQ-5327-01	TCGA Head and Neck Cancer	FDA-approved
TCGA-CQ-5329-01	TCGA Head and Neck Cancer	FDA-approved
TCGA-CQ-5330-01	TCGA Head and Neck Cancer	FDA-approved
TCGA-CQ-5331-01	TCGA Head and Neck Cancer	FDA-approved
TCGA-CQ-5332-01	TCGA Head and Neck Cancer	FDA-approved
TCGA-CQ-5333-01	TCGA Head and Neck Cancer	FDA-approved
TCGA-CQ-5334-01	TCGA Head and Neck Cancer	FDA-approved
TCGA-CQ-6218-01	TCGA Head and Neck Cancer	FDA-approved
TCGA-CQ-6219-01	TCGA Head and Neck Cancer	FDA-approved
TCGA-CQ-6220-01	TCGA Head and Neck Cancer	FDA-approved
TCGA-CQ-6221-01	TCGA Head and Neck Cancer	FDA-approved
TCGA-CQ-6222-01	TCGA Head and Neck Cancer	FDA-approved
TCGA-CQ-6223-01	TCGA Head and Neck Cancer	FDA-approved
TCGA-CQ-6224-01	TCGA Head and Neck Cancer	FDA-approved
TCGA-CQ-6225-01	TCGA Head and Neck Cancer	FDA-approved
TCGA-CQ-6227-01	TCGA Head and Neck Cancer	FDA-approved
TCGA-CQ-6228-01	TCGA Head and Neck Cancer	FDA-approved
TCGA-CQ-6229-01	TCGA Head and Neck Cancer	FDA-approved
TCGA-CQ-7063-01	TCGA Head and Neck Cancer	FDA-approved
TCGA-CQ-7065-01	TCGA Head and Neck Cancer	FDA-approved
TCGA-CQ-7067-01	TCGA Head and Neck Cancer	FDA-approved
TCGA-CQ-7068-01	TCGA Head and Neck Cancer	FDA-approved
TCGA-CQ-7069-01	TCGA Head and Neck Cancer	FDA-approved
TCGA-CQ-7071-01	TCGA Head and Neck Cancer	FDA-approved
TCGA-CQ-7072-01	TCGA Head and Neck Cancer	FDA-approved
TCGA-CQ-A4C6-01	TCGA Head and Neck Cancer	FDA-approved
TCGA-CQ-A4C7-01	TCGA Head and Neck Cancer	FDA-approved
TCGA-CQ-A4C9-01	TCGA Head and Neck Cancer	FDA-approved
TCGA-CQ-A4CA-01	TCGA Head and Neck Cancer	FDA-approved
TCGA-CQ-A4CB-01	TCGA Head and Neck Cancer	FDA-approved
TCGA-CQ-A4CD-01	TCGA Head and Neck Cancer	FDA-approved
TCGA-CQ-A4CE-01	TCGA Head and Neck Cancer	FDA-approved
TCGA-CQ-A4CG-01	TCGA Head and Neck Cancer	FDA-approved
TCGA-CQ-A4CH-01	TCGA Head and Neck Cancer	FDA-approved
TCGA-CQ-A4CI-01	TCGA Head and Neck Cancer	FDA-approved
TCGA-CR-5243-01	TCGA Head and Neck Cancer	FDA-approved
TCGA-CR-5247-01	TCGA Head and Neck Cancer	FDA-approved
TCGA-CR-5248-01	TCGA Head and Neck Cancer	FDA-approved
TCGA-CR-5249-01	TCGA Head and Neck Cancer	FDA-approved
TCGA-CR-5250-01	TCGA Head and Neck Cancer	FDA-approved
TCGA-CR-6467-01	TCGA Head and Neck Cancer	FDA-approved
TCGA-CR-6470-01	TCGA Head and Neck Cancer	FDA-approved
TCGA-CR-6471-01	TCGA Head and Neck Cancer	FDA-approved
TCGA-CR-6472-01	TCGA Head and Neck Cancer	FDA-approved
TCGA-CR-6473-01	TCGA Head and Neck Cancer	FDA-approved
TCGA-CR-6474-01	TCGA Head and Neck Cancer	FDA-approved
TCGA-CR-6477-01	TCGA Head and Neck Cancer	FDA-approved
TCGA-CR-6478-01	TCGA Head and Neck Cancer	FDA-approved
TCGA-CR-6480-01	TCGA Head and Neck Cancer	FDA-approved
TCGA-CR-6481-01	TCGA Head and Neck Cancer	FDA-approved
TCGA-CR-6482-01	TCGA Head and Neck Cancer	FDA-approved
TCGA-CR-6484-01	TCGA Head and Neck Cancer	FDA-approved
TCGA-CR-6487-01	TCGA Head and Neck Cancer	FDA-approved
TCGA-CR-6488-01	TCGA Head and Neck Cancer	FDA-approved
TCGA-CR-6491-01	TCGA Head and Neck Cancer	FDA-approved
TCGA-CR-6492-01	TCGA Head and Neck Cancer	FDA-approved
TCGA-CR-6493-01	TCGA Head and Neck Cancer	FDA-approved
TCGA-CR-7364-01	TCGA Head and Neck Cancer	FDA-approved
TCGA-CR-7365-01	TCGA Head and Neck Cancer	FDA-approved
TCGA-CR-7367-01	TCGA Head and Neck Cancer	FDA-approved
TCGA-CR-7368-01	TCGA Head and Neck Cancer	FDA-approved
TCGA-CR-7369-01	TCGA Head and Neck Cancer	FDA-approved
TCGA-CR-7370-01	TCGA Head and Neck Cancer	FDA-approved
TCGA-CR-7371-01	TCGA Head and Neck Cancer	FDA-approved
TCGA-CR-7372-01	TCGA Head and Neck Cancer	FDA-approved
TCGA-CR-7373-01	TCGA Head and Neck Cancer	FDA-approved
TCGA-CR-7374-01	TCGA Head and Neck Cancer	FDA-approved
TCGA-CR-7376-01	TCGA Head and Neck Cancer	FDA-approved
TCGA-CR-7377-01	TCGA Head and Neck Cancer	FDA-approved
TCGA-CR-7379-01	TCGA Head and Neck Cancer	FDA-approved
TCGA-CR-7380-01	TCGA Head and Neck Cancer	FDA-approved
TCGA-CR-7382-01	TCGA Head and Neck Cancer	FDA-approved
TCGA-CR-7383-01	TCGA Head and Neck Cancer	FDA-approved
TCGA-CR-7385-01	TCGA Head and Neck Cancer	FDA-approved
TCGA-CR-7386-01	TCGA Head and Neck Cancer	FDA-approved
TCGA-CR-7388-01	TCGA Head and Neck Cancer	FDA-approved
TCGA-CR-7389-01	TCGA Head and Neck Cancer	FDA-approved
TCGA-CR-7390-01	TCGA Head and Neck Cancer	FDA-approved
TCGA-CR-7391-01	TCGA Head and Neck Cancer	FDA-approved
TCGA-CR-7392-01	TCGA Head and Neck Cancer	FDA-approved
TCGA-CR-7393-01	TCGA Head and Neck Cancer	FDA-approved
TCGA-CR-7394-01	TCGA Head and Neck Cancer	FDA-approved
TCGA-CR-7395-01	TCGA Head and Neck Cancer	FDA-approved
TCGA-CR-7397-01	TCGA Head and Neck Cancer	FDA-approved
TCGA-CR-7398-01	TCGA Head and Neck Cancer	FDA-approved
TCGA-CR-7399-01	TCGA Head and Neck Cancer	FDA-approved
TCGA-CR-7401-01	TCGA Head and Neck Cancer	FDA-approved
TCGA-CR-7402-01	TCGA Head and Neck Cancer	FDA-approved
TCGA-CR-7404-01	TCGA Head and Neck Cancer	FDA-approved
TCGA-CV-5430-01	TCGA Head and Neck Cancer	FDA-approved
TCGA-CV-5431-01	TCGA Head and Neck Cancer	FDA-approved
TCGA-CV-5432-01	TCGA Head and Neck Cancer	FDA-approved
TCGA-CV-5434-01	TCGA Head and Neck Cancer	FDA-approved
TCGA-CV-5435-01	TCGA Head and Neck Cancer	FDA-approved
TCGA-CV-5436-01	TCGA Head and Neck Cancer	FDA-approved
TCGA-CV-5439-01	TCGA Head and Neck Cancer	FDA-approved
TCGA-CV-5440-01	TCGA Head and Neck Cancer	FDA-approved
TCGA-CV-5441-01	TCGA Head and Neck Cancer	FDA-approved
TCGA-CV-5442-01	TCGA Head and Neck Cancer	FDA-approved
TCGA-CV-5443-01	TCGA Head and Neck Cancer	FDA-approved
TCGA-CV-5444-01	TCGA Head and Neck Cancer	FDA-approved
TCGA-CV-5966-01	TCGA Head and Neck Cancer	FDA-approved
TCGA-CV-5970-01	TCGA Head and Neck Cancer	FDA-approved
TCGA-CV-5971-01	TCGA Head and Neck Cancer	FDA-approved
TCGA-CV-5973-01	TCGA Head and Neck Cancer	FDA-approved
TCGA-CV-5976-01	TCGA Head and Neck Cancer	FDA-approved
TCGA-CV-5977-01	TCGA Head and Neck Cancer	FDA-approved
TCGA-CV-5978-01	TCGA Head and Neck Cancer	FDA-approved
TCGA-CV-5979-01	TCGA Head and Neck Cancer	FDA-approved
TCGA-CV-6003-01	TCGA Head and Neck Cancer	FDA-approved
TCGA-CV-6436-01	TCGA Head and Neck Cancer	FDA-approved
TCGA-CV-6441-01	TCGA Head and Neck Cancer	FDA-approved
TCGA-CV-6933-01	TCGA Head and Neck Cancer	FDA-approved
TCGA-CV-6934-01	TCGA Head and Neck Cancer	FDA-approved
TCGA-CV-6935-01	TCGA Head and Neck Cancer	FDA-approved
TCGA-CV-6936-01	TCGA Head and Neck Cancer	FDA-approved
TCGA-CV-6937-01	TCGA Head and Neck Cancer	FDA-approved
TCGA-CV-6938-01	TCGA Head and Neck Cancer	FDA-approved
TCGA-CV-6939-01	TCGA Head and Neck Cancer	FDA-approved
TCGA-CV-6940-01	TCGA Head and Neck Cancer	FDA-approved
TCGA-CV-6941-01	TCGA Head and Neck Cancer	FDA-approved
TCGA-CV-6942-01	TCGA Head and Neck Cancer	FDA-approved
TCGA-CV-6943-01	TCGA Head and Neck Cancer	FDA-approved
TCGA-CV-6945-01	TCGA Head and Neck Cancer	FDA-approved
TCGA-CV-6948-01	TCGA Head and Neck Cancer	FDA-approved
TCGA-CV-6950-01	TCGA Head and Neck Cancer	FDA-approved
TCGA-CV-6951-01	TCGA Head and Neck Cancer	FDA-approved
TCGA-CV-6952-01	TCGA Head and Neck Cancer	FDA-approved
TCGA-CV-6953-01	TCGA Head and Neck Cancer	FDA-approved
TCGA-CV-6954-01	TCGA Head and Neck Cancer	FDA-approved
TCGA-CV-6955-01	TCGA Head and Neck Cancer	FDA-approved
TCGA-CV-6956-01	TCGA Head and Neck Cancer	FDA-approved
TCGA-CV-6959-01	TCGA Head and Neck Cancer	FDA-approved
TCGA-CV-6960-01	TCGA Head and Neck Cancer	FDA-approved
TCGA-CV-6961-01	TCGA Head and Neck Cancer	FDA-approved
TCGA-CV-6962-01	TCGA Head and Neck Cancer	FDA-approved
TCGA-CV-7089-01	TCGA Head and Neck Cancer	FDA-approved
TCGA-CV-7090-01	TCGA Head and Neck Cancer	FDA-approved
TCGA-CV-7091-01	TCGA Head and Neck Cancer	FDA-approved
TCGA-CV-7095-01	TCGA Head and Neck Cancer	FDA-approved
TCGA-CV-7097-01	TCGA Head and Neck Cancer	FDA-approved
TCGA-CV-7099-01	TCGA Head and Neck Cancer	FDA-approved
TCGA-CV-7100-01	TCGA Head and Neck Cancer	FDA-approved
TCGA-CV-7101-01	TCGA Head and Neck Cancer	FDA-approved
TCGA-CV-7102-01	TCGA Head and Neck Cancer	FDA-approved
TCGA-CV-7103-01	TCGA Head and Neck Cancer	FDA-approved
TCGA-CV-7104-01	TCGA Head and Neck Cancer	FDA-approved
TCGA-CV-7177-01	TCGA Head and Neck Cancer	FDA-approved
TCGA-CV-7178-01	TCGA Head and Neck Cancer	FDA-approved
TCGA-CV-7180-01	TCGA Head and Neck Cancer	FDA-approved
TCGA-CV-7183-01	TCGA Head and Neck Cancer	FDA-approved
TCGA-CV-7235-01	TCGA Head and Neck Cancer	FDA-approved
TCGA-CV-7236-01	TCGA Head and Neck Cancer	FDA-approved
TCGA-CV-7238-01	TCGA Head and Neck Cancer	FDA-approved
TCGA-CV-7242-01	TCGA Head and Neck Cancer	FDA-approved
TCGA-CV-7243-01	TCGA Head and Neck Cancer	FDA-approved
TCGA-CV-7245-01	TCGA Head and Neck Cancer	FDA-approved
TCGA-CV-7247-01	TCGA Head and Neck Cancer	FDA-approved
TCGA-CV-7248-01	TCGA Head and Neck Cancer	FDA-approved
TCGA-CV-7250-01	TCGA Head and Neck Cancer	FDA-approved
TCGA-CV-7252-01	TCGA Head and Neck Cancer	FDA-approved
TCGA-CV-7253-01	TCGA Head and Neck Cancer	FDA-approved
TCGA-CV-7254-01	TCGA Head and Neck Cancer	FDA-approved
TCGA-CV-7255-01	TCGA Head and Neck Cancer	FDA-approved
TCGA-CV-7261-01	TCGA Head and Neck Cancer	FDA-approved
TCGA-CV-7263-01	TCGA Head and Neck Cancer	FDA-approved
TCGA-CV-7406-01	TCGA Head and Neck Cancer	FDA-approved
TCGA-CV-7407-01	TCGA Head and Neck Cancer	FDA-approved
TCGA-CV-7409-01	TCGA Head and Neck Cancer	FDA-approved
TCGA-CV-7410-01	TCGA Head and Neck Cancer	FDA-approved
TCGA-CV-7411-01	TCGA Head and Neck Cancer	FDA-approved
TCGA-CV-7413-01	TCGA Head and Neck Cancer	FDA-approved
TCGA-CV-7414-01	TCGA Head and Neck Cancer	FDA-approved
TCGA-CV-7415-01	TCGA Head and Neck Cancer	FDA-approved
TCGA-CV-7416-01	TCGA Head and Neck Cancer	FDA-approved
TCGA-CV-7418-01	TCGA Head and Neck Cancer	FDA-approved
TCGA-CV-7421-01	TCGA Head and Neck Cancer	FDA-approved
TCGA-CV-7422-01	TCGA Head and Neck Cancer	FDA-approved
TCGA-CV-7423-01	TCGA Head and Neck Cancer	FDA-approved
TCGA-CV-7424-01	TCGA Head and Neck Cancer	FDA-approved
TCGA-CV-7425-01	TCGA Head and Neck Cancer	FDA-approved
TCGA-CV-7427-01	TCGA Head and Neck Cancer	FDA-approved
TCGA-CV-7428-01	TCGA Head and Neck Cancer	FDA-approved
TCGA-CV-7429-01	TCGA Head and Neck Cancer	FDA-approved
TCGA-CV-7430-01	TCGA Head and Neck Cancer	FDA-approved
TCGA-CV-7432-01	TCGA Head and Neck Cancer	FDA-approved
TCGA-CV-7433-01	TCGA Head and Neck Cancer	FDA-approved
TCGA-CV-7434-01	TCGA Head and Neck Cancer	FDA-approved
TCGA-CV-7435-01	TCGA Head and Neck Cancer	FDA-approved
TCGA-CV-7437-01	TCGA Head and Neck Cancer	FDA-approved
TCGA-CV-7438-01	TCGA Head and Neck Cancer	FDA-approved
TCGA-CV-7440-01	TCGA Head and Neck Cancer	FDA-approved
TCGA-CV-7446-01	TCGA Head and Neck Cancer	FDA-approved
TCGA-CV-7568-01	TCGA Head and Neck Cancer	FDA-approved
TCGA-CV-A45O-01	TCGA Head and Neck Cancer	FDA-approved
TCGA-CV-A45P-01	TCGA Head and Neck Cancer	FDA-approved
TCGA-CV-A45Q-01	TCGA Head and Neck Cancer	FDA-approved
TCGA-CV-A45R-01	TCGA Head and Neck Cancer	FDA-approved
TCGA-CV-A45T-01	TCGA Head and Neck Cancer	FDA-approved
TCGA-CV-A45U-01	TCGA Head and Neck Cancer	FDA-approved
TCGA-CV-A45V-01	TCGA Head and Neck Cancer	FDA-approved
TCGA-CV-A45W-01	TCGA Head and Neck Cancer	FDA-approved
TCGA-CV-A45X-01	TCGA Head and Neck Cancer	FDA-approved
TCGA-CV-A45Y-01	TCGA Head and Neck Cancer	FDA-approved
TCGA-CV-A45Z-01	TCGA Head and Neck Cancer	FDA-approved
TCGA-CV-A460-01	TCGA Head and Neck Cancer	FDA-approved
TCGA-CV-A461-01	TCGA Head and Neck Cancer	FDA-approved
TCGA-CV-A463-01	TCGA Head and Neck Cancer	FDA-approved
TCGA-CV-A464-01	TCGA Head and Neck Cancer	FDA-approved
TCGA-CV-A465-01	TCGA Head and Neck Cancer	FDA-approved
TCGA-CV-A468-01	TCGA Head and Neck Cancer	FDA-approved
TCGA-CV-A6JD-01	TCGA Head and Neck Cancer	FDA-approved
TCGA-CV-A6JE-01	TCGA Head and Neck Cancer	FDA-approved
TCGA-CV-A6JM-01	TCGA Head and Neck Cancer	FDA-approved
TCGA-CV-A6JN-01	TCGA Head and Neck Cancer	FDA-approved
TCGA-CV-A6JO-01	TCGA Head and Neck Cancer	FDA-approved
TCGA-CV-A6JT-01	TCGA Head and Neck Cancer	FDA-approved
TCGA-CV-A6JU-01	TCGA Head and Neck Cancer	FDA-approved
TCGA-CV-A6JY-01	TCGA Head and Neck Cancer	FDA-approved
TCGA-CV-A6JZ-01	TCGA Head and Neck Cancer	FDA-approved
TCGA-CV-A6K0-01	TCGA Head and Neck Cancer	FDA-approved
TCGA-CV-A6K1-01	TCGA Head and Neck Cancer	FDA-approved
TCGA-CV-A6K2-01	TCGA Head and Neck Cancer	FDA-approved
TCGA-CX-7082-01	TCGA Head and Neck Cancer	FDA-approved
TCGA-CX-7085-01	TCGA Head and Neck Cancer	FDA-approved
TCGA-CX-7086-01	TCGA Head and Neck Cancer	FDA-approved
TCGA-CX-7219-01	TCGA Head and Neck Cancer	FDA-approved
TCGA-CX-A4AQ-01	TCGA Head and Neck Cancer	FDA-approved
TCGA-D6-6515-01	TCGA Head and Neck Cancer	FDA-approved
TCGA-D6-6516-01	TCGA Head and Neck Cancer	FDA-approved
TCGA-D6-6517-01	TCGA Head and Neck Cancer	FDA-approved
TCGA-D6-6823-01	TCGA Head and Neck Cancer	FDA-approved
TCGA-D6-6824-01	TCGA Head and Neck Cancer	FDA-approved
TCGA-D6-6825-01	TCGA Head and Neck Cancer	FDA-approved
TCGA-D6-6826-01	TCGA Head and Neck Cancer	FDA-approved
TCGA-D6-6827-01	TCGA Head and Neck Cancer	FDA-approved
TCGA-D6-8568-01	TCGA Head and Neck Cancer	FDA-approved
TCGA-D6-8569-01	TCGA Head and Neck Cancer	FDA-approved
TCGA-D6-A4Z9-01	TCGA Head and Neck Cancer	FDA-approved
TCGA-D6-A4ZB-01	TCGA Head and Neck Cancer	FDA-approved
TCGA-D6-A6EK-01	TCGA Head and Neck Cancer	FDA-approved
TCGA-D6-A6EM-01	TCGA Head and Neck Cancer	FDA-approved
TCGA-D6-A6EN-01	TCGA Head and Neck Cancer	FDA-approved
TCGA-D6-A6EO-01	TCGA Head and Neck Cancer	FDA-approved
TCGA-D6-A6EP-01	TCGA Head and Neck Cancer	FDA-approved
TCGA-D6-A6EQ-01	TCGA Head and Neck Cancer	FDA-approved
TCGA-D6-A6ES-01	TCGA Head and Neck Cancer	FDA-approved
TCGA-D6-A74Q-01	TCGA Head and Neck Cancer	FDA-approved
TCGA-DQ-5624-01	TCGA Head and Neck Cancer	FDA-approved
TCGA-DQ-5625-01	TCGA Head and Neck Cancer	FDA-approved
TCGA-DQ-5629-01	TCGA Head and Neck Cancer	FDA-approved
TCGA-DQ-5630-01	TCGA Head and Neck Cancer	FDA-approved
TCGA-DQ-5631-01	TCGA Head and Neck Cancer	FDA-approved
TCGA-DQ-7588-01	TCGA Head and Neck Cancer	FDA-approved
TCGA-DQ-7589-01	TCGA Head and Neck Cancer	FDA-approved
TCGA-DQ-7590-01	TCGA Head and Neck Cancer	FDA-approved
TCGA-DQ-7591-01	TCGA Head and Neck Cancer	FDA-approved
TCGA-DQ-7592-01	TCGA Head and Neck Cancer	FDA-approved
TCGA-DQ-7593-01	TCGA Head and Neck Cancer	FDA-approved
TCGA-DQ-7594-01	TCGA Head and Neck Cancer	FDA-approved
TCGA-DQ-7595-01	TCGA Head and Neck Cancer	FDA-approved
TCGA-DQ-7596-01	TCGA Head and Neck Cancer	FDA-approved
TCGA-F7-7848-01	TCGA Head and Neck Cancer	FDA-approved
TCGA-F7-8298-01	TCGA Head and Neck Cancer	FDA-approved
TCGA-F7-8489-01	TCGA Head and Neck Cancer	FDA-approved
TCGA-F7-A50I-01	TCGA Head and Neck Cancer	FDA-approved
TCGA-F7-A50J-01	TCGA Head and Neck Cancer	FDA-approved
TCGA-F7-A61S-01	TCGA Head and Neck Cancer	FDA-approved
TCGA-F7-A61V-01	TCGA Head and Neck Cancer	FDA-approved
TCGA-F7-A61W-01	TCGA Head and Neck Cancer	FDA-approved
TCGA-F7-A620-01	TCGA Head and Neck Cancer	FDA-approved
TCGA-F7-A622-01	TCGA Head and Neck Cancer	FDA-approved
TCGA-F7-A623-01	TCGA Head and Neck Cancer	FDA-approved
TCGA-F7-A624-01	TCGA Head and Neck Cancer	FDA-approved
TCGA-H7-7774-01	TCGA Head and Neck Cancer	FDA-approved
TCGA-H7-8501-01	TCGA Head and Neck Cancer	FDA-approved
TCGA-H7-8502-01	TCGA Head and Neck Cancer	FDA-approved
TCGA-H7-A6C4-01	TCGA Head and Neck Cancer	FDA-approved
TCGA-H7-A76A-01	TCGA Head and Neck Cancer	FDA-approved
TCGA-HD-7229-01	TCGA Head and Neck Cancer	FDA-approved
TCGA-HD-7753-01	TCGA Head and Neck Cancer	FDA-approved
TCGA-HD-7754-01	TCGA Head and Neck Cancer	FDA-approved
TCGA-HD-7831-01	TCGA Head and Neck Cancer	FDA-approved
TCGA-HD-7832-01	TCGA Head and Neck Cancer	FDA-approved
TCGA-HD-7917-01	TCGA Head and Neck Cancer	FDA-approved
TCGA-HD-8224-01	TCGA Head and Neck Cancer	FDA-approved
TCGA-HD-8314-01	TCGA Head and Neck Cancer	FDA-approved
TCGA-HD-8634-01	TCGA Head and Neck Cancer	FDA-approved
TCGA-HD-8635-01	TCGA Head and Neck Cancer	FDA-approved
TCGA-HD-A4C1-01	TCGA Head and Neck Cancer	FDA-approved
TCGA-HD-A633-01	TCGA Head and Neck Cancer	FDA-approved
TCGA-HD-A634-01	TCGA Head and Neck Cancer	FDA-approved
TCGA-HD-A6HZ-01	TCGA Head and Neck Cancer	FDA-approved
TCGA-HD-A6I0-01	TCGA Head and Neck Cancer	FDA-approved
TCGA-HL-7533-01	TCGA Head and Neck Cancer	FDA-approved
TCGA-IQ-7630-01	TCGA Head and Neck Cancer	FDA-approved
TCGA-IQ-7631-01	TCGA Head and Neck Cancer	FDA-approved
TCGA-IQ-7632-01	TCGA Head and Neck Cancer	FDA-approved
TCGA-IQ-A61E-01	TCGA Head and Neck Cancer	FDA-approved
TCGA-IQ-A61G-01	TCGA Head and Neck Cancer	FDA-approved
TCGA-IQ-A61H-01	TCGA Head and Neck Cancer	FDA-approved
TCGA-IQ-A61I-01	TCGA Head and Neck Cancer	FDA-approved
TCGA-IQ-A61J-01	TCGA Head and Neck Cancer	FDA-approved
TCGA-IQ-A61O-01	TCGA Head and Neck Cancer	FDA-approved
TCGA-IQ-A6SG-01	TCGA Head and Neck Cancer	FDA-approved
TCGA-IQ-A6SH-01	TCGA Head and Neck Cancer	FDA-approved
TCGA-KU-A66S-01	TCGA Head and Neck Cancer	FDA-approved
TCGA-KU-A66T-01	TCGA Head and Neck Cancer	FDA-approved
TCGA-KU-A6H7-01	TCGA Head and Neck Cancer	FDA-approved
TCGA-KU-A6H8-01	TCGA Head and Neck Cancer	FDA-approved
TCGA-MT-A51W-01	TCGA Head and Neck Cancer	FDA-approved
TCGA-MT-A51X-01	TCGA Head and Neck Cancer	FDA-approved
TCGA-MT-A67A-01	TCGA Head and Neck Cancer	FDA-approved
TCGA-MT-A67D-01	TCGA Head and Neck Cancer	FDA-approved
TCGA-MT-A67F-01	TCGA Head and Neck Cancer	FDA-approved
TCGA-MT-A7BN-01	TCGA Head and Neck Cancer	FDA-approved
TCGA-MZ-A5BI-01	TCGA Head and Neck Cancer	FDA-approved
TCGA-MZ-A6I9-01	TCGA Head and Neck Cancer	FDA-approved
TCGA-MZ-A7D7-01	TCGA Head and Neck Cancer	FDA-approved
TCGA-P3-A5Q5-01	TCGA Head and Neck Cancer	FDA-approved
TCGA-P3-A5Q6-01	TCGA Head and Neck Cancer	FDA-approved
TCGA-P3-A5QA-01	TCGA Head and Neck Cancer	FDA-approved
TCGA-P3-A5QE-01	TCGA Head and Neck Cancer	FDA-approved
TCGA-P3-A5QF-01	TCGA Head and Neck Cancer	FDA-approved
TCGA-P3-A6SW-01	TCGA Head and Neck Cancer	FDA-approved
TCGA-P3-A6SX-01	TCGA Head and Neck Cancer	FDA-approved
TCGA-P3-A6T0-01	TCGA Head and Neck Cancer	FDA-approved
TCGA-P3-A6T2-01	TCGA Head and Neck Cancer	FDA-approved
TCGA-P3-A6T3-01	TCGA Head and Neck Cancer	FDA-approved
TCGA-P3-A6T4-01	TCGA Head and Neck Cancer	FDA-approved
TCGA-P3-A6T5-01	TCGA Head and Neck Cancer	FDA-approved
TCGA-P3-A6T6-01	TCGA Head and Neck Cancer	FDA-approved
TCGA-P3-A6T7-01	TCGA Head and Neck Cancer	FDA-approved
TCGA-P3-A6T8-01	TCGA Head and Neck Cancer	FDA-approved
TCGA-QK-A64Z-01	TCGA Head and Neck Cancer	FDA-approved
TCGA-QK-A652-01	TCGA Head and Neck Cancer	FDA-approved
TCGA-QK-A6IF-01	TCGA Head and Neck Cancer	FDA-approved
TCGA-QK-A6IG-01	TCGA Head and Neck Cancer	FDA-approved
TCGA-QK-A6IH-01	TCGA Head and Neck Cancer	FDA-approved
TCGA-QK-A6II-01	TCGA Head and Neck Cancer	FDA-approved
TCGA-QK-A6IJ-01	TCGA Head and Neck Cancer	FDA-approved
TCGA-QK-A6V9-01	TCGA Head and Neck Cancer	FDA-approved
TCGA-QK-A6VB-01	TCGA Head and Neck Cancer	FDA-approved
TCGA-QK-A6VC-01	TCGA Head and Neck Cancer	FDA-approved
TCGA-QK-A8Z7-01	TCGA Head and Neck Cancer	FDA-approved
TCGA-QK-A8Z8-01	TCGA Head and Neck Cancer	FDA-approved
TCGA-QK-A8Z9-01	TCGA Head and Neck Cancer	FDA-approved
TCGA-QK-A8ZA-01	TCGA Head and Neck Cancer	FDA-approved
TCGA-QK-A8ZB-01	TCGA Head and Neck Cancer	FDA-approved
TCGA-QK-AA3J-01	TCGA Head and Neck Cancer	FDA-approved
TCGA-QK-AA3K-01	TCGA Head and Neck Cancer	FDA-approved
TCGA-RS-A6TO-01	TCGA Head and Neck Cancer	FDA-approved
TCGA-RS-A6TP-01	TCGA Head and Neck Cancer	FDA-approved
TCGA-T2-A6WX-01	TCGA Head and Neck Cancer	FDA-approved
TCGA-T2-A6WZ-01	TCGA Head and Neck Cancer	FDA-approved
TCGA-T2-A6X0-01	TCGA Head and Neck Cancer	FDA-approved
TCGA-T2-A6X2-01	TCGA Head and Neck Cancer	FDA-approved
TCGA-T3-A92M-01	TCGA Head and Neck Cancer	FDA-approved
TCGA-T3-A92N-01	TCGA Head and Neck Cancer	FDA-approved
TCGA-TN-A7HI-01	TCGA Head and Neck Cancer	FDA-approved
TCGA-TN-A7HJ-01	TCGA Head and Neck Cancer	FDA-approved
TCGA-TN-A7HL-01	TCGA Head and Neck Cancer	FDA-approved
TCGA-UF-A718-01	TCGA Head and Neck Cancer	FDA-approved
TCGA-UF-A719-01	TCGA Head and Neck Cancer	FDA-approved
TCGA-UF-A71A-01	TCGA Head and Neck Cancer	FDA-approved
TCGA-UF-A71B-01	TCGA Head and Neck Cancer	FDA-approved
TCGA-UF-A71D-01	TCGA Head and Neck Cancer	FDA-approved
TCGA-UF-A71E-01	TCGA Head and Neck Cancer	FDA-approved
TCGA-UF-A7J9-01	TCGA Head and Neck Cancer	FDA-approved
TCGA-UF-A7JA-01	TCGA Head and Neck Cancer	FDA-approved
TCGA-UF-A7JC-01	TCGA Head and Neck Cancer	FDA-approved
TCGA-UF-A7JD-01	TCGA Head and Neck Cancer	FDA-approved
TCGA-UF-A7JF-01	TCGA Head and Neck Cancer	FDA-approved
TCGA-UF-A7JH-01	TCGA Head and Neck Cancer	FDA-approved
TCGA-UF-A7JJ-01	TCGA Head and Neck Cancer	FDA-approved
TCGA-UF-A7JK-01	TCGA Head and Neck Cancer	FDA-approved
TCGA-UF-A7JO-01	TCGA Head and Neck Cancer	FDA-approved
TCGA-UF-A7JS-01	TCGA Head and Neck Cancer	FDA-approved
TCGA-UF-A7JT-01	TCGA Head and Neck Cancer	FDA-approved
TCGA-UF-A7JV-01	TCGA Head and Neck Cancer	FDA-approved
TCGA-UP-A6WW-01	TCGA Head and Neck Cancer	FDA-approved
TCGA-WA-A7GZ-01	TCGA Head and Neck Cancer	FDA-approved
TCGA-WA-A7H4-01	TCGA Head and Neck Cancer	FDA-approved
TCGA-KL-8323-01	TCGA Kidney Chromophobe	FDA-approved
TCGA-KL-8324-01	TCGA Kidney Chromophobe	FDA-approved
TCGA-KL-8325-01	TCGA Kidney Chromophobe	FDA-approved
TCGA-KL-8326-01	TCGA Kidney Chromophobe	FDA-approved
TCGA-KL-8327-01	TCGA Kidney Chromophobe	FDA-approved
TCGA-KL-8328-01	TCGA Kidney Chromophobe	FDA-approved
TCGA-KL-8329-01	TCGA Kidney Chromophobe	FDA-approved
TCGA-KL-8330-01	TCGA Kidney Chromophobe	FDA-approved
TCGA-KL-8331-01	TCGA Kidney Chromophobe	FDA-approved
TCGA-KL-8332-01	TCGA Kidney Chromophobe	FDA-approved
TCGA-KL-8333-01	TCGA Kidney Chromophobe	FDA-approved
TCGA-KL-8334-01	TCGA Kidney Chromophobe	FDA-approved
TCGA-KL-8335-01	TCGA Kidney Chromophobe	FDA-approved
TCGA-KL-8336-01	TCGA Kidney Chromophobe	FDA-approved
TCGA-KL-8337-01	TCGA Kidney Chromophobe	FDA-approved
TCGA-KL-8338-01	TCGA Kidney Chromophobe	FDA-approved
TCGA-KL-8339-01	TCGA Kidney Chromophobe	FDA-approved
TCGA-KL-8340-01	TCGA Kidney Chromophobe	FDA-approved
TCGA-KL-8341-01	TCGA Kidney Chromophobe	FDA-approved
TCGA-KL-8342-01	TCGA Kidney Chromophobe	FDA-approved
TCGA-KL-8343-01	TCGA Kidney Chromophobe	FDA-approved
TCGA-KL-8344-01	TCGA Kidney Chromophobe	FDA-approved
TCGA-KL-8345-01	TCGA Kidney Chromophobe	FDA-approved
TCGA-KL-8346-01	TCGA Kidney Chromophobe	FDA-approved
TCGA-KM-8438-01	TCGA Kidney Chromophobe	FDA-approved
TCGA-KM-8439-01	TCGA Kidney Chromophobe	FDA-approved
TCGA-KM-8440-01	TCGA Kidney Chromophobe	FDA-approved
TCGA-KM-8441-01	TCGA Kidney Chromophobe	FDA-approved
TCGA-KM-8442-01	TCGA Kidney Chromophobe	FDA-approved
TCGA-KM-8443-01	TCGA Kidney Chromophobe	FDA-approved
TCGA-KM-8476-01	TCGA Kidney Chromophobe	FDA-approved
TCGA-KM-8477-01	TCGA Kidney Chromophobe	FDA-approved
TCGA-KM-8639-01	TCGA Kidney Chromophobe	FDA-approved
TCGA-KN-8418-01	TCGA Kidney Chromophobe	FDA-approved
TCGA-KN-8419-01	TCGA Kidney Chromophobe	FDA-approved
TCGA-KN-8421-01	TCGA Kidney Chromophobe	FDA-approved
TCGA-KN-8422-01	TCGA Kidney Chromophobe	FDA-approved
TCGA-KN-8423-01	TCGA Kidney Chromophobe	FDA-approved
TCGA-KN-8424-01	TCGA Kidney Chromophobe	FDA-approved
TCGA-KN-8425-01	TCGA Kidney Chromophobe	FDA-approved
TCGA-KN-8426-01	TCGA Kidney Chromophobe	FDA-approved
TCGA-KN-8427-01	TCGA Kidney Chromophobe	FDA-approved
TCGA-KN-8428-01	TCGA Kidney Chromophobe	FDA-approved
TCGA-KN-8429-01	TCGA Kidney Chromophobe	FDA-approved
TCGA-KN-8430-01	TCGA Kidney Chromophobe	FDA-approved
TCGA-KN-8431-01	TCGA Kidney Chromophobe	FDA-approved
TCGA-KN-8432-01	TCGA Kidney Chromophobe	FDA-approved
TCGA-KN-8433-01	TCGA Kidney Chromophobe	FDA-approved
TCGA-KN-8434-01	TCGA Kidney Chromophobe	FDA-approved
TCGA-KN-8435-01	TCGA Kidney Chromophobe	FDA-approved
TCGA-KN-8436-01	TCGA Kidney Chromophobe	FDA-approved
TCGA-KN-8437-01	TCGA Kidney Chromophobe	FDA-approved
TCGA-KO-8403-01	TCGA Kidney Chromophobe	FDA-approved
TCGA-KO-8404-01	TCGA Kidney Chromophobe	FDA-approved
TCGA-KO-8405-01	TCGA Kidney Chromophobe	FDA-approved
TCGA-KO-8406-01	TCGA Kidney Chromophobe	FDA-approved
TCGA-KO-8407-01	TCGA Kidney Chromophobe	FDA-approved
TCGA-KO-8408-01	TCGA Kidney Chromophobe	FDA-approved
TCGA-KO-8409-01	TCGA Kidney Chromophobe	FDA-approved
TCGA-KO-8410-01	TCGA Kidney Chromophobe	FDA-approved
TCGA-KO-8411-01	TCGA Kidney Chromophobe	FDA-approved
TCGA-KO-8413-01	TCGA Kidney Chromophobe	FDA-approved
TCGA-KO-8414-01	TCGA Kidney Chromophobe	FDA-approved
TCGA-KO-8415-01	TCGA Kidney Chromophobe	FDA-approved
TCGA-KO-8416-01	TCGA Kidney Chromophobe	FDA-approved
TCGA-KO-8417-01	TCGA Kidney Chromophobe	FDA-approved
TCGA-3Z-A93Z-01	TCGA Kidney Clear Cell Carcinoma	FDA-approved
TCGA-6D-AA2E-01	TCGA Kidney Clear Cell Carcinoma	FDA-approved
TCGA-A3-3306-01	TCGA Kidney Clear Cell Carcinoma	FDA-approved
TCGA-A3-3307-01	TCGA Kidney Clear Cell Carcinoma	FDA-approved
TCGA-A3-3308-01	TCGA Kidney Clear Cell Carcinoma	FDA-approved
TCGA-A3-3311-01	TCGA Kidney Clear Cell Carcinoma	FDA-approved
TCGA-A3-3313-01	TCGA Kidney Clear Cell Carcinoma	FDA-approved
TCGA-A3-3316-01	TCGA Kidney Clear Cell Carcinoma	FDA-approved
TCGA-A3-3317-01	TCGA Kidney Clear Cell Carcinoma	FDA-approved
TCGA-A3-3319-01	TCGA Kidney Clear Cell Carcinoma	FDA-approved
TCGA-A3-3320-01	TCGA Kidney Clear Cell Carcinoma	FDA-approved
TCGA-A3-3322-01	TCGA Kidney Clear Cell Carcinoma	FDA-approved
TCGA-A3-3323-01	TCGA Kidney Clear Cell Carcinoma	FDA-approved
TCGA-A3-3324-01	TCGA Kidney Clear Cell Carcinoma	FDA-approved
TCGA-A3-3325-01	TCGA Kidney Clear Cell Carcinoma	FDA-approved
TCGA-A3-3326-01	TCGA Kidney Clear Cell Carcinoma	FDA-approved
TCGA-A3-3328-01	TCGA Kidney Clear Cell Carcinoma	FDA-approved
TCGA-A3-3329-01	TCGA Kidney Clear Cell Carcinoma	FDA-approved
TCGA-A3-3331-01	TCGA Kidney Clear Cell Carcinoma	FDA-approved
TCGA-A3-3335-01	TCGA Kidney Clear Cell Carcinoma	FDA-approved
TCGA-A3-3343-01	TCGA Kidney Clear Cell Carcinoma	FDA-approved
TCGA-A3-3346-01	TCGA Kidney Clear Cell Carcinoma	FDA-approved
TCGA-A3-3347-01	TCGA Kidney Clear Cell Carcinoma	FDA-approved
TCGA-A3-3349-01	TCGA Kidney Clear Cell Carcinoma	FDA-approved
TCGA-A3-3351-01	TCGA Kidney Clear Cell Carcinoma	FDA-approved
TCGA-A3-3352-01	TCGA Kidney Clear Cell Carcinoma	FDA-approved
TCGA-A3-3357-01	TCGA Kidney Clear Cell Carcinoma	FDA-approved
TCGA-A3-3358-01	TCGA Kidney Clear Cell Carcinoma	FDA-approved
TCGA-A3-3359-01	TCGA Kidney Clear Cell Carcinoma	FDA-approved
TCGA-A3-3362-01	TCGA Kidney Clear Cell Carcinoma	FDA-approved
TCGA-A3-3363-01	TCGA Kidney Clear Cell Carcinoma	FDA-approved
TCGA-A3-3365-01	TCGA Kidney Clear Cell Carcinoma	FDA-approved
TCGA-A3-3367-01	TCGA Kidney Clear Cell Carcinoma	FDA-approved
TCGA-A3-3370-01	TCGA Kidney Clear Cell Carcinoma	FDA-approved
TCGA-A3-3372-01	TCGA Kidney Clear Cell Carcinoma	FDA-approved
TCGA-A3-3373-01	TCGA Kidney Clear Cell Carcinoma	FDA-approved
TCGA-A3-3374-01	TCGA Kidney Clear Cell Carcinoma	FDA-approved
TCGA-A3-3376-01	TCGA Kidney Clear Cell Carcinoma	FDA-approved
TCGA-A3-3378-01	TCGA Kidney Clear Cell Carcinoma	FDA-approved
TCGA-A3-3380-01	TCGA Kidney Clear Cell Carcinoma	FDA-approved
TCGA-A3-3382-01	TCGA Kidney Clear Cell Carcinoma	FDA-approved
TCGA-A3-3383-01	TCGA Kidney Clear Cell Carcinoma	FDA-approved
TCGA-A3-3385-01	TCGA Kidney Clear Cell Carcinoma	FDA-approved
TCGA-A3-3387-01	TCGA Kidney Clear Cell Carcinoma	FDA-approved
TCGA-A3-A6NI-01	TCGA Kidney Clear Cell Carcinoma	FDA-approved
TCGA-A3-A6NJ-01	TCGA Kidney Clear Cell Carcinoma	FDA-approved
TCGA-A3-A6NN-01	TCGA Kidney Clear Cell Carcinoma	FDA-approved
TCGA-A3-A8CQ-01	TCGA Kidney Clear Cell Carcinoma	FDA-approved
TCGA-A3-A8OU-01	TCGA Kidney Clear Cell Carcinoma	FDA-approved
TCGA-A3-A8OV-01	TCGA Kidney Clear Cell Carcinoma	FDA-approved
TCGA-A3-A8OW-01	TCGA Kidney Clear Cell Carcinoma	FDA-approved
TCGA-A3-A8OX-01	TCGA Kidney Clear Cell Carcinoma	FDA-approved
TCGA-AK-3425-01	TCGA Kidney Clear Cell Carcinoma	FDA-approved
TCGA-AK-3426-01	TCGA Kidney Clear Cell Carcinoma	FDA-approved
TCGA-AK-3427-01	TCGA Kidney Clear Cell Carcinoma	FDA-approved
TCGA-AK-3428-01	TCGA Kidney Clear Cell Carcinoma	FDA-approved
TCGA-AK-3429-01	TCGA Kidney Clear Cell Carcinoma	FDA-approved
TCGA-AK-3431-01	TCGA Kidney Clear Cell Carcinoma	FDA-approved
TCGA-AK-3433-01	TCGA Kidney Clear Cell Carcinoma	FDA-approved
TCGA-AK-3434-01	TCGA Kidney Clear Cell Carcinoma	FDA-approved
TCGA-AK-3436-01	TCGA Kidney Clear Cell Carcinoma	FDA-approved
TCGA-AK-3440-01	TCGA Kidney Clear Cell Carcinoma	FDA-approved
TCGA-AK-3443-01	TCGA Kidney Clear Cell Carcinoma	FDA-approved
TCGA-AK-3444-01	TCGA Kidney Clear Cell Carcinoma	FDA-approved
TCGA-AK-3445-01	TCGA Kidney Clear Cell Carcinoma	FDA-approved
TCGA-AK-3447-01	TCGA Kidney Clear Cell Carcinoma	FDA-approved
TCGA-AK-3450-01	TCGA Kidney Clear Cell Carcinoma	FDA-approved
TCGA-AK-3451-01	TCGA Kidney Clear Cell Carcinoma	FDA-approved
TCGA-AK-3453-01	TCGA Kidney Clear Cell Carcinoma	FDA-approved
TCGA-AK-3454-01	TCGA Kidney Clear Cell Carcinoma	FDA-approved
TCGA-AK-3455-01	TCGA Kidney Clear Cell Carcinoma	FDA-approved
TCGA-AK-3456-01	TCGA Kidney Clear Cell Carcinoma	FDA-approved
TCGA-AK-3458-01	TCGA Kidney Clear Cell Carcinoma	FDA-approved
TCGA-AK-3460-01	TCGA Kidney Clear Cell Carcinoma	FDA-approved
TCGA-AK-3461-01	TCGA Kidney Clear Cell Carcinoma	FDA-approved
TCGA-AK-3465-01	TCGA Kidney Clear Cell Carcinoma	FDA-approved
TCGA-AS-3777-01	TCGA Kidney Clear Cell Carcinoma	FDA-approved
TCGA-AS-3778-01	TCGA Kidney Clear Cell Carcinoma	FDA-approved
TCGA-B0-4688-01	TCGA Kidney Clear Cell Carcinoma	FDA-approved
TCGA-B0-4690-01	TCGA Kidney Clear Cell Carcinoma	FDA-approved
TCGA-B0-4691-01	TCGA Kidney Clear Cell Carcinoma	FDA-approved
TCGA-B0-4693-01	TCGA Kidney Clear Cell Carcinoma	FDA-approved
TCGA-B0-4694-01	TCGA Kidney Clear Cell Carcinoma	FDA-approved
TCGA-B0-4696-01	TCGA Kidney Clear Cell Carcinoma	FDA-approved
TCGA-B0-4697-01	TCGA Kidney Clear Cell Carcinoma	FDA-approved
TCGA-B0-4698-01	TCGA Kidney Clear Cell Carcinoma	FDA-approved
TCGA-B0-4699-01	TCGA Kidney Clear Cell Carcinoma	FDA-approved
TCGA-B0-4700-01	TCGA Kidney Clear Cell Carcinoma	FDA-approved
TCGA-B0-4701-01	TCGA Kidney Clear Cell Carcinoma	FDA-approved
TCGA-B0-4703-01	TCGA Kidney Clear Cell Carcinoma	FDA-approved
TCGA-B0-4706-01	TCGA Kidney Clear Cell Carcinoma	FDA-approved
TCGA-B0-4707-01	TCGA Kidney Clear Cell Carcinoma	FDA-approved
TCGA-B0-4710-01	TCGA Kidney Clear Cell Carcinoma	FDA-approved
TCGA-B0-4712-01	TCGA Kidney Clear Cell Carcinoma	FDA-approved
TCGA-B0-4713-01	TCGA Kidney Clear Cell Carcinoma	FDA-approved
TCGA-B0-4714-01	TCGA Kidney Clear Cell Carcinoma	FDA-approved
TCGA-B0-4718-01	TCGA Kidney Clear Cell Carcinoma	FDA-approved
TCGA-B0-4810-01	TCGA Kidney Clear Cell Carcinoma	FDA-approved
TCGA-B0-4811-01	TCGA Kidney Clear Cell Carcinoma	FDA-approved
TCGA-B0-4813-01	TCGA Kidney Clear Cell Carcinoma	FDA-approved
TCGA-B0-4814-01	TCGA Kidney Clear Cell Carcinoma	FDA-approved
TCGA-B0-4815-01	TCGA Kidney Clear Cell Carcinoma	FDA-approved
TCGA-B0-4816-01	TCGA Kidney Clear Cell Carcinoma	FDA-approved
TCGA-B0-4817-01	TCGA Kidney Clear Cell Carcinoma	FDA-approved
TCGA-B0-4818-01	TCGA Kidney Clear Cell Carcinoma	FDA-approved
TCGA-B0-4821-01	TCGA Kidney Clear Cell Carcinoma	FDA-approved
TCGA-B0-4822-01	TCGA Kidney Clear Cell Carcinoma	FDA-approved
TCGA-B0-4823-01	TCGA Kidney Clear Cell Carcinoma	FDA-approved
TCGA-B0-4824-01	TCGA Kidney Clear Cell Carcinoma	FDA-approved
TCGA-B0-4827-01	TCGA Kidney Clear Cell Carcinoma	FDA-approved
TCGA-B0-4828-01	TCGA Kidney Clear Cell Carcinoma	FDA-approved
TCGA-B0-4833-01	TCGA Kidney Clear Cell Carcinoma	FDA-approved
TCGA-B0-4834-01	TCGA Kidney Clear Cell Carcinoma	FDA-approved
TCGA-B0-4836-01	TCGA Kidney Clear Cell Carcinoma	FDA-approved
TCGA-B0-4837-01	TCGA Kidney Clear Cell Carcinoma	FDA-approved
TCGA-B0-4838-01	TCGA Kidney Clear Cell Carcinoma	FDA-approved
TCGA-B0-4839-01	TCGA Kidney Clear Cell Carcinoma	FDA-approved
TCGA-B0-4841-01	TCGA Kidney Clear Cell Carcinoma	FDA-approved
TCGA-B0-4842-01	TCGA Kidney Clear Cell Carcinoma	FDA-approved
TCGA-B0-4843-01	TCGA Kidney Clear Cell Carcinoma	FDA-approved
TCGA-B0-4844-01	TCGA Kidney Clear Cell Carcinoma	FDA-approved
TCGA-B0-4845-01	TCGA Kidney Clear Cell Carcinoma	FDA-approved
TCGA-B0-4846-01	TCGA Kidney Clear Cell Carcinoma	FDA-approved
TCGA-B0-4847-01	TCGA Kidney Clear Cell Carcinoma	FDA-approved
TCGA-B0-4848-01	TCGA Kidney Clear Cell Carcinoma	FDA-approved
TCGA-B0-4849-01	TCGA Kidney Clear Cell Carcinoma	FDA-approved
TCGA-B0-4852-01	TCGA Kidney Clear Cell Carcinoma	FDA-approved
TCGA-B0-4945-01	TCGA Kidney Clear Cell Carcinoma	FDA-approved
TCGA-B0-5075-01	TCGA Kidney Clear Cell Carcinoma	FDA-approved
TCGA-B0-5077-01	TCGA Kidney Clear Cell Carcinoma	FDA-approved
TCGA-B0-5080-01	TCGA Kidney Clear Cell Carcinoma	FDA-approved
TCGA-B0-5081-01	TCGA Kidney Clear Cell Carcinoma	FDA-approved
TCGA-B0-5083-01	TCGA Kidney Clear Cell Carcinoma	FDA-approved
TCGA-B0-5084-01	TCGA Kidney Clear Cell Carcinoma	FDA-approved
TCGA-B0-5085-01	TCGA Kidney Clear Cell Carcinoma	FDA-approved
TCGA-B0-5088-01	TCGA Kidney Clear Cell Carcinoma	FDA-approved
TCGA-B0-5092-01	TCGA Kidney Clear Cell Carcinoma	FDA-approved
TCGA-B0-5094-01	TCGA Kidney Clear Cell Carcinoma	FDA-approved
TCGA-B0-5095-01	TCGA Kidney Clear Cell Carcinoma	FDA-approved
TCGA-B0-5096-01	TCGA Kidney Clear Cell Carcinoma	FDA-approved
TCGA-B0-5097-01	TCGA Kidney Clear Cell Carcinoma	FDA-approved
TCGA-B0-5098-01	TCGA Kidney Clear Cell Carcinoma	FDA-approved
TCGA-B0-5099-01	TCGA Kidney Clear Cell Carcinoma	FDA-approved
TCGA-B0-5100-01	TCGA Kidney Clear Cell Carcinoma	FDA-approved
TCGA-B0-5102-01	TCGA Kidney Clear Cell Carcinoma	FDA-approved
TCGA-B0-5104-01	TCGA Kidney Clear Cell Carcinoma	FDA-approved
TCGA-B0-5106-01	TCGA Kidney Clear Cell Carcinoma	FDA-approved
TCGA-B0-5107-01	TCGA Kidney Clear Cell Carcinoma	FDA-approved
TCGA-B0-5108-01	TCGA Kidney Clear Cell Carcinoma	FDA-approved
TCGA-B0-5109-01	TCGA Kidney Clear Cell Carcinoma	FDA-approved
TCGA-B0-5110-01	TCGA Kidney Clear Cell Carcinoma	FDA-approved
TCGA-B0-5113-01	TCGA Kidney Clear Cell Carcinoma	FDA-approved
TCGA-B0-5115-01	TCGA Kidney Clear Cell Carcinoma	FDA-approved
TCGA-B0-5116-01	TCGA Kidney Clear Cell Carcinoma	FDA-approved
TCGA-B0-5117-01	TCGA Kidney Clear Cell Carcinoma	FDA-approved
TCGA-B0-5119-01	TCGA Kidney Clear Cell Carcinoma	FDA-approved
TCGA-B0-5120-01	TCGA Kidney Clear Cell Carcinoma	FDA-approved
TCGA-B0-5121-01	TCGA Kidney Clear Cell Carcinoma	FDA-approved
TCGA-B0-5399-01	TCGA Kidney Clear Cell Carcinoma	FDA-approved
TCGA-B0-5400-01	TCGA Kidney Clear Cell Carcinoma	FDA-approved
TCGA-B0-5402-01	TCGA Kidney Clear Cell Carcinoma	FDA-approved
TCGA-B0-5690-01	TCGA Kidney Clear Cell Carcinoma	FDA-approved
TCGA-B0-5691-01	TCGA Kidney Clear Cell Carcinoma	FDA-approved
TCGA-B0-5692-01	TCGA Kidney Clear Cell Carcinoma	FDA-approved
TCGA-B0-5693-01	TCGA Kidney Clear Cell Carcinoma	FDA-approved
TCGA-B0-5694-01	TCGA Kidney Clear Cell Carcinoma	FDA-approved
TCGA-B0-5695-01	TCGA Kidney Clear Cell Carcinoma	FDA-approved
TCGA-B0-5696-01	TCGA Kidney Clear Cell Carcinoma	FDA-approved
TCGA-B0-5697-01	TCGA Kidney Clear Cell Carcinoma	FDA-approved
TCGA-B0-5698-01	TCGA Kidney Clear Cell Carcinoma	FDA-approved
TCGA-B0-5699-01	TCGA Kidney Clear Cell Carcinoma	FDA-approved
TCGA-B0-5700-01	TCGA Kidney Clear Cell Carcinoma	FDA-approved
TCGA-B0-5701-01	TCGA Kidney Clear Cell Carcinoma	FDA-approved
TCGA-B0-5702-01	TCGA Kidney Clear Cell Carcinoma	FDA-approved
TCGA-B0-5703-01	TCGA Kidney Clear Cell Carcinoma	FDA-approved
TCGA-B0-5705-01	TCGA Kidney Clear Cell Carcinoma	FDA-approved
TCGA-B0-5706-01	TCGA Kidney Clear Cell Carcinoma	FDA-approved
TCGA-B0-5707-01	TCGA Kidney Clear Cell Carcinoma	FDA-approved
TCGA-B0-5709-01	TCGA Kidney Clear Cell Carcinoma	FDA-approved
TCGA-B0-5710-01	TCGA Kidney Clear Cell Carcinoma	FDA-approved
TCGA-B0-5711-01	TCGA Kidney Clear Cell Carcinoma	FDA-approved
TCGA-B0-5712-01	TCGA Kidney Clear Cell Carcinoma	FDA-approved
TCGA-B0-5713-01	TCGA Kidney Clear Cell Carcinoma	FDA-approved
TCGA-B0-5812-01	TCGA Kidney Clear Cell Carcinoma	FDA-approved
TCGA-B2-4098-01	TCGA Kidney Clear Cell Carcinoma	FDA-approved
TCGA-B2-4099-01	TCGA Kidney Clear Cell Carcinoma	FDA-approved
TCGA-B2-4101-01	TCGA Kidney Clear Cell Carcinoma	FDA-approved
TCGA-B2-4102-01	TCGA Kidney Clear Cell Carcinoma	FDA-approved
TCGA-B2-5636-01	TCGA Kidney Clear Cell Carcinoma	FDA-approved
TCGA-B2-5639-01	TCGA Kidney Clear Cell Carcinoma	FDA-approved
TCGA-B2-5641-01	TCGA Kidney Clear Cell Carcinoma	FDA-approved
TCGA-B2-A4SR-01	TCGA Kidney Clear Cell Carcinoma	FDA-approved
TCGA-B4-5377-01	TCGA Kidney Clear Cell Carcinoma	FDA-approved
TCGA-B4-5378-01	TCGA Kidney Clear Cell Carcinoma	FDA-approved
TCGA-B4-5832-01	TCGA Kidney Clear Cell Carcinoma	FDA-approved
TCGA-B4-5834-01	TCGA Kidney Clear Cell Carcinoma	FDA-approved
TCGA-B4-5835-01	TCGA Kidney Clear Cell Carcinoma	FDA-approved
TCGA-B4-5836-01	TCGA Kidney Clear Cell Carcinoma	FDA-approved
TCGA-B4-5838-01	TCGA Kidney Clear Cell Carcinoma	FDA-approved
TCGA-B4-5843-01	TCGA Kidney Clear Cell Carcinoma	FDA-approved
TCGA-B4-5844-01	TCGA Kidney Clear Cell Carcinoma	FDA-approved
TCGA-B8-4143-01	TCGA Kidney Clear Cell Carcinoma	FDA-approved
TCGA-B8-4146-01	TCGA Kidney Clear Cell Carcinoma	FDA-approved
TCGA-B8-4148-01	TCGA Kidney Clear Cell Carcinoma	FDA-approved
TCGA-B8-4151-01	TCGA Kidney Clear Cell Carcinoma	FDA-approved
TCGA-B8-4153-01	TCGA Kidney Clear Cell Carcinoma	FDA-approved
TCGA-B8-4154-01	TCGA Kidney Clear Cell Carcinoma	FDA-approved
TCGA-B8-4619-01	TCGA Kidney Clear Cell Carcinoma	FDA-approved
TCGA-B8-4620-01	TCGA Kidney Clear Cell Carcinoma	FDA-approved
TCGA-B8-4621-01	TCGA Kidney Clear Cell Carcinoma	FDA-approved
TCGA-B8-4622-01	TCGA Kidney Clear Cell Carcinoma	FDA-approved
TCGA-B8-5158-01	TCGA Kidney Clear Cell Carcinoma	FDA-approved
TCGA-B8-5159-01	TCGA Kidney Clear Cell Carcinoma	FDA-approved
TCGA-B8-5162-01	TCGA Kidney Clear Cell Carcinoma	FDA-approved
TCGA-B8-5163-01	TCGA Kidney Clear Cell Carcinoma	FDA-approved
TCGA-B8-5164-01	TCGA Kidney Clear Cell Carcinoma	FDA-approved
TCGA-B8-5165-01	TCGA Kidney Clear Cell Carcinoma	FDA-approved
TCGA-B8-5545-01	TCGA Kidney Clear Cell Carcinoma	FDA-approved
TCGA-B8-5546-01	TCGA Kidney Clear Cell Carcinoma	FDA-approved
TCGA-B8-5549-01	TCGA Kidney Clear Cell Carcinoma	FDA-approved
TCGA-B8-5550-01	TCGA Kidney Clear Cell Carcinoma	FDA-approved
TCGA-B8-5551-01	TCGA Kidney Clear Cell Carcinoma	FDA-approved
TCGA-B8-5552-01	TCGA Kidney Clear Cell Carcinoma	FDA-approved
TCGA-B8-5553-01	TCGA Kidney Clear Cell Carcinoma	FDA-approved
TCGA-B8-A54D-01	TCGA Kidney Clear Cell Carcinoma	FDA-approved
TCGA-B8-A54E-01	TCGA Kidney Clear Cell Carcinoma	FDA-approved
TCGA-B8-A54F-01	TCGA Kidney Clear Cell Carcinoma	FDA-approved
TCGA-B8-A54G-01	TCGA Kidney Clear Cell Carcinoma	FDA-approved
TCGA-B8-A54H-01	TCGA Kidney Clear Cell Carcinoma	FDA-approved
TCGA-B8-A54I-01	TCGA Kidney Clear Cell Carcinoma	FDA-approved
TCGA-B8-A54J-01	TCGA Kidney Clear Cell Carcinoma	FDA-approved
TCGA-B8-A54K-01	TCGA Kidney Clear Cell Carcinoma	FDA-approved
TCGA-B8-A7U6-01	TCGA Kidney Clear Cell Carcinoma	FDA-approved
TCGA-B8-A8YJ-01	TCGA Kidney Clear Cell Carcinoma	FDA-approved
TCGA-BP-4158-01	TCGA Kidney Clear Cell Carcinoma	FDA-approved
TCGA-BP-4159-01	TCGA Kidney Clear Cell Carcinoma	FDA-approved
TCGA-BP-4160-01	TCGA Kidney Clear Cell Carcinoma	FDA-approved
TCGA-BP-4161-01	TCGA Kidney Clear Cell Carcinoma	FDA-approved
TCGA-BP-4162-01	TCGA Kidney Clear Cell Carcinoma	FDA-approved
TCGA-BP-4163-01	TCGA Kidney Clear Cell Carcinoma	FDA-approved
TCGA-BP-4164-01	TCGA Kidney Clear Cell Carcinoma	FDA-approved
TCGA-BP-4165-01	TCGA Kidney Clear Cell Carcinoma	FDA-approved
TCGA-BP-4166-01	TCGA Kidney Clear Cell Carcinoma	FDA-approved
TCGA-BP-4167-01	TCGA Kidney Clear Cell Carcinoma	FDA-approved
TCGA-BP-4169-01	TCGA Kidney Clear Cell Carcinoma	FDA-approved
TCGA-BP-4170-01	TCGA Kidney Clear Cell Carcinoma	FDA-approved
TCGA-BP-4173-01	TCGA Kidney Clear Cell Carcinoma	FDA-approved
TCGA-BP-4174-01	TCGA Kidney Clear Cell Carcinoma	FDA-approved
TCGA-BP-4176-01	TCGA Kidney Clear Cell Carcinoma	FDA-approved
TCGA-BP-4177-01	TCGA Kidney Clear Cell Carcinoma	FDA-approved
TCGA-BP-4325-01	TCGA Kidney Clear Cell Carcinoma	FDA-approved
TCGA-BP-4326-01	TCGA Kidney Clear Cell Carcinoma	FDA-approved
TCGA-BP-4327-01	TCGA Kidney Clear Cell Carcinoma	FDA-approved
TCGA-BP-4329-01	TCGA Kidney Clear Cell Carcinoma	FDA-approved
TCGA-BP-4330-01	TCGA Kidney Clear Cell Carcinoma	FDA-approved
TCGA-BP-4331-01	TCGA Kidney Clear Cell Carcinoma	FDA-approved
TCGA-BP-4332-01	TCGA Kidney Clear Cell Carcinoma	FDA-approved
TCGA-BP-4334-01	TCGA Kidney Clear Cell Carcinoma	FDA-approved
TCGA-BP-4335-01	TCGA Kidney Clear Cell Carcinoma	FDA-approved
TCGA-BP-4337-01	TCGA Kidney Clear Cell Carcinoma	FDA-approved
TCGA-BP-4338-01	TCGA Kidney Clear Cell Carcinoma	FDA-approved
TCGA-BP-4340-01	TCGA Kidney Clear Cell Carcinoma	FDA-approved
TCGA-BP-4341-01	TCGA Kidney Clear Cell Carcinoma	FDA-approved
TCGA-BP-4342-01	TCGA Kidney Clear Cell Carcinoma	FDA-approved
TCGA-BP-4343-01	TCGA Kidney Clear Cell Carcinoma	FDA-approved
TCGA-BP-4344-01	TCGA Kidney Clear Cell Carcinoma	FDA-approved
TCGA-BP-4345-01	TCGA Kidney Clear Cell Carcinoma	FDA-approved
TCGA-BP-4346-01	TCGA Kidney Clear Cell Carcinoma	FDA-approved
TCGA-BP-4347-01	TCGA Kidney Clear Cell Carcinoma	FDA-approved
TCGA-BP-4349-01	TCGA Kidney Clear Cell Carcinoma	FDA-approved
TCGA-BP-4351-01	TCGA Kidney Clear Cell Carcinoma	FDA-approved
TCGA-BP-4352-01	TCGA Kidney Clear Cell Carcinoma	FDA-approved
TCGA-BP-4353-01	TCGA Kidney Clear Cell Carcinoma	FDA-approved
TCGA-BP-4355-01	TCGA Kidney Clear Cell Carcinoma	FDA-approved
TCGA-BP-4756-01	TCGA Kidney Clear Cell Carcinoma	FDA-approved
TCGA-BP-4758-01	TCGA Kidney Clear Cell Carcinoma	FDA-approved
TCGA-BP-4759-01	TCGA Kidney Clear Cell Carcinoma	FDA-approved
TCGA-BP-4760-01	TCGA Kidney Clear Cell Carcinoma	FDA-approved
TCGA-BP-4761-01	TCGA Kidney Clear Cell Carcinoma	FDA-approved
TCGA-BP-4762-01	TCGA Kidney Clear Cell Carcinoma	FDA-approved
TCGA-BP-4763-01	TCGA Kidney Clear Cell Carcinoma	FDA-approved
TCGA-BP-4765-01	TCGA Kidney Clear Cell Carcinoma	FDA-approved
TCGA-BP-4766-01	TCGA Kidney Clear Cell Carcinoma	FDA-approved
TCGA-BP-4768-01	TCGA Kidney Clear Cell Carcinoma	FDA-approved
TCGA-BP-4769-01	TCGA Kidney Clear Cell Carcinoma	FDA-approved
TCGA-BP-4770-01	TCGA Kidney Clear Cell Carcinoma	FDA-approved
TCGA-BP-4771-01	TCGA Kidney Clear Cell Carcinoma	FDA-approved
TCGA-BP-4774-01	TCGA Kidney Clear Cell Carcinoma	FDA-approved
TCGA-BP-4775-01	TCGA Kidney Clear Cell Carcinoma	FDA-approved
TCGA-BP-4776-01	TCGA Kidney Clear Cell Carcinoma	FDA-approved
TCGA-BP-4777-01	TCGA Kidney Clear Cell Carcinoma	FDA-approved
TCGA-BP-4781-01	TCGA Kidney Clear Cell Carcinoma	FDA-approved
TCGA-BP-4782-01	TCGA Kidney Clear Cell Carcinoma	FDA-approved
TCGA-BP-4784-01	TCGA Kidney Clear Cell Carcinoma	FDA-approved
TCGA-BP-4787-01	TCGA Kidney Clear Cell Carcinoma	FDA-approved
TCGA-BP-4789-01	TCGA Kidney Clear Cell Carcinoma	FDA-approved
TCGA-BP-4790-01	TCGA Kidney Clear Cell Carcinoma	FDA-approved
TCGA-BP-4795-01	TCGA Kidney Clear Cell Carcinoma	FDA-approved
TCGA-BP-4797-01	TCGA Kidney Clear Cell Carcinoma	FDA-approved
TCGA-BP-4798-01	TCGA Kidney Clear Cell Carcinoma	FDA-approved
TCGA-BP-4799-01	TCGA Kidney Clear Cell Carcinoma	FDA-approved
TCGA-BP-4801-01	TCGA Kidney Clear Cell Carcinoma	FDA-approved
TCGA-BP-4803-01	TCGA Kidney Clear Cell Carcinoma	FDA-approved
TCGA-BP-4804-01	TCGA Kidney Clear Cell Carcinoma	FDA-approved
TCGA-BP-4807-01	TCGA Kidney Clear Cell Carcinoma	FDA-approved
TCGA-BP-4959-01	TCGA Kidney Clear Cell Carcinoma	FDA-approved
TCGA-BP-4960-01	TCGA Kidney Clear Cell Carcinoma	FDA-approved
TCGA-BP-4961-01	TCGA Kidney Clear Cell Carcinoma	FDA-approved
TCGA-BP-4962-01	TCGA Kidney Clear Cell Carcinoma	FDA-approved
TCGA-BP-4963-01	TCGA Kidney Clear Cell Carcinoma	FDA-approved
TCGA-BP-4964-01	TCGA Kidney Clear Cell Carcinoma	FDA-approved
TCGA-BP-4965-01	TCGA Kidney Clear Cell Carcinoma	FDA-approved
TCGA-BP-4967-01	TCGA Kidney Clear Cell Carcinoma	FDA-approved
TCGA-BP-4968-01	TCGA Kidney Clear Cell Carcinoma	FDA-approved
TCGA-BP-4969-01	TCGA Kidney Clear Cell Carcinoma	FDA-approved
TCGA-BP-4970-01	TCGA Kidney Clear Cell Carcinoma	FDA-approved
TCGA-BP-4971-01	TCGA Kidney Clear Cell Carcinoma	FDA-approved
TCGA-BP-4972-01	TCGA Kidney Clear Cell Carcinoma	FDA-approved
TCGA-BP-4973-01	TCGA Kidney Clear Cell Carcinoma	FDA-approved
TCGA-BP-4974-01	TCGA Kidney Clear Cell Carcinoma	FDA-approved
TCGA-BP-4975-01	TCGA Kidney Clear Cell Carcinoma	FDA-approved
TCGA-BP-4976-01	TCGA Kidney Clear Cell Carcinoma	FDA-approved
TCGA-BP-4977-01	TCGA Kidney Clear Cell Carcinoma	FDA-approved
TCGA-BP-4981-01	TCGA Kidney Clear Cell Carcinoma	FDA-approved
TCGA-BP-4982-01	TCGA Kidney Clear Cell Carcinoma	FDA-approved
TCGA-BP-4983-01	TCGA Kidney Clear Cell Carcinoma	FDA-approved
TCGA-BP-4985-01	TCGA Kidney Clear Cell Carcinoma	FDA-approved
TCGA-BP-4986-01	TCGA Kidney Clear Cell Carcinoma	FDA-approved
TCGA-BP-4987-01	TCGA Kidney Clear Cell Carcinoma	FDA-approved
TCGA-BP-4988-01	TCGA Kidney Clear Cell Carcinoma	FDA-approved
TCGA-BP-4989-01	TCGA Kidney Clear Cell Carcinoma	FDA-approved
TCGA-BP-4991-01	TCGA Kidney Clear Cell Carcinoma	FDA-approved
TCGA-BP-4992-01	TCGA Kidney Clear Cell Carcinoma	FDA-approved
TCGA-BP-4993-01	TCGA Kidney Clear Cell Carcinoma	FDA-approved
TCGA-BP-4994-01	TCGA Kidney Clear Cell Carcinoma	FDA-approved
TCGA-BP-4995-01	TCGA Kidney Clear Cell Carcinoma	FDA-approved
TCGA-BP-4998-01	TCGA Kidney Clear Cell Carcinoma	FDA-approved
TCGA-BP-4999-01	TCGA Kidney Clear Cell Carcinoma	FDA-approved
TCGA-BP-5000-01	TCGA Kidney Clear Cell Carcinoma	FDA-approved
TCGA-BP-5001-01	TCGA Kidney Clear Cell Carcinoma	FDA-approved
TCGA-BP-5004-01	TCGA Kidney Clear Cell Carcinoma	FDA-approved
TCGA-BP-5006-01	TCGA Kidney Clear Cell Carcinoma	FDA-approved
TCGA-BP-5007-01	TCGA Kidney Clear Cell Carcinoma	FDA-approved
TCGA-BP-5008-01	TCGA Kidney Clear Cell Carcinoma	FDA-approved
TCGA-BP-5009-01	TCGA Kidney Clear Cell Carcinoma	FDA-approved
TCGA-BP-5010-01	TCGA Kidney Clear Cell Carcinoma	FDA-approved
TCGA-BP-5168-01	TCGA Kidney Clear Cell Carcinoma	FDA-approved
TCGA-BP-5169-01	TCGA Kidney Clear Cell Carcinoma	FDA-approved
TCGA-BP-5170-01	TCGA Kidney Clear Cell Carcinoma	FDA-approved
TCGA-BP-5173-01	TCGA Kidney Clear Cell Carcinoma	FDA-approved
TCGA-BP-5174-01	TCGA Kidney Clear Cell Carcinoma	FDA-approved
TCGA-BP-5175-01	TCGA Kidney Clear Cell Carcinoma	FDA-approved
TCGA-BP-5176-01	TCGA Kidney Clear Cell Carcinoma	FDA-approved
TCGA-BP-5177-01	TCGA Kidney Clear Cell Carcinoma	FDA-approved
TCGA-BP-5178-01	TCGA Kidney Clear Cell Carcinoma	FDA-approved
TCGA-BP-5180-01	TCGA Kidney Clear Cell Carcinoma	FDA-approved
TCGA-BP-5181-01	TCGA Kidney Clear Cell Carcinoma	FDA-approved
TCGA-BP-5182-01	TCGA Kidney Clear Cell Carcinoma	FDA-approved
TCGA-BP-5183-01	TCGA Kidney Clear Cell Carcinoma	FDA-approved
TCGA-BP-5184-01	TCGA Kidney Clear Cell Carcinoma	FDA-approved
TCGA-BP-5185-01	TCGA Kidney Clear Cell Carcinoma	FDA-approved
TCGA-BP-5186-01	TCGA Kidney Clear Cell Carcinoma	FDA-approved
TCGA-BP-5187-01	TCGA Kidney Clear Cell Carcinoma	FDA-approved
TCGA-BP-5189-01	TCGA Kidney Clear Cell Carcinoma	FDA-approved
TCGA-BP-5190-01	TCGA Kidney Clear Cell Carcinoma	FDA-approved
TCGA-BP-5191-01	TCGA Kidney Clear Cell Carcinoma	FDA-approved
TCGA-BP-5192-01	TCGA Kidney Clear Cell Carcinoma	FDA-approved
TCGA-BP-5194-01	TCGA Kidney Clear Cell Carcinoma	FDA-approved
TCGA-BP-5195-01	TCGA Kidney Clear Cell Carcinoma	FDA-approved
TCGA-BP-5196-01	TCGA Kidney Clear Cell Carcinoma	FDA-approved
TCGA-BP-5198-01	TCGA Kidney Clear Cell Carcinoma	FDA-approved
TCGA-BP-5199-01	TCGA Kidney Clear Cell Carcinoma	FDA-approved
TCGA-BP-5200-01	TCGA Kidney Clear Cell Carcinoma	FDA-approved
TCGA-BP-5201-01	TCGA Kidney Clear Cell Carcinoma	FDA-approved
TCGA-BP-5202-01	TCGA Kidney Clear Cell Carcinoma	FDA-approved
TCGA-CJ-4634-01	TCGA Kidney Clear Cell Carcinoma	FDA-approved
TCGA-CJ-4635-01	TCGA Kidney Clear Cell Carcinoma	FDA-approved
TCGA-CJ-4636-01	TCGA Kidney Clear Cell Carcinoma	FDA-approved
TCGA-CJ-4637-01	TCGA Kidney Clear Cell Carcinoma	FDA-approved
TCGA-CJ-4638-01	TCGA Kidney Clear Cell Carcinoma	FDA-approved
TCGA-CJ-4639-01	TCGA Kidney Clear Cell Carcinoma	FDA-approved
TCGA-CJ-4640-01	TCGA Kidney Clear Cell Carcinoma	FDA-approved
TCGA-CJ-4641-01	TCGA Kidney Clear Cell Carcinoma	FDA-approved
TCGA-CJ-4642-01	TCGA Kidney Clear Cell Carcinoma	FDA-approved
TCGA-CJ-4643-01	TCGA Kidney Clear Cell Carcinoma	FDA-approved
TCGA-CJ-4644-01	TCGA Kidney Clear Cell Carcinoma	FDA-approved
TCGA-CJ-4868-01	TCGA Kidney Clear Cell Carcinoma	FDA-approved
TCGA-CJ-4869-01	TCGA Kidney Clear Cell Carcinoma	FDA-approved
TCGA-CJ-4870-01	TCGA Kidney Clear Cell Carcinoma	FDA-approved
TCGA-CJ-4871-01	TCGA Kidney Clear Cell Carcinoma	FDA-approved
TCGA-CJ-4872-01	TCGA Kidney Clear Cell Carcinoma	FDA-approved
TCGA-CJ-4873-01	TCGA Kidney Clear Cell Carcinoma	FDA-approved
TCGA-CJ-4874-01	TCGA Kidney Clear Cell Carcinoma	FDA-approved
TCGA-CJ-4875-01	TCGA Kidney Clear Cell Carcinoma	FDA-approved
TCGA-CJ-4876-01	TCGA Kidney Clear Cell Carcinoma	FDA-approved
TCGA-CJ-4878-01	TCGA Kidney Clear Cell Carcinoma	FDA-approved
TCGA-CJ-4881-01	TCGA Kidney Clear Cell Carcinoma	FDA-approved
TCGA-CJ-4882-01	TCGA Kidney Clear Cell Carcinoma	FDA-approved
TCGA-CJ-4884-01	TCGA Kidney Clear Cell Carcinoma	FDA-approved
TCGA-CJ-4885-01	TCGA Kidney Clear Cell Carcinoma	FDA-approved
TCGA-CJ-4886-01	TCGA Kidney Clear Cell Carcinoma	FDA-approved
TCGA-CJ-4887-01	TCGA Kidney Clear Cell Carcinoma	FDA-approved
TCGA-CJ-4888-01	TCGA Kidney Clear Cell Carcinoma	FDA-approved
TCGA-CJ-4889-01	TCGA Kidney Clear Cell Carcinoma	FDA-approved
TCGA-CJ-4890-01	TCGA Kidney Clear Cell Carcinoma	FDA-approved
TCGA-CJ-4891-01	TCGA Kidney Clear Cell Carcinoma	FDA-approved
TCGA-CJ-4892-01	TCGA Kidney Clear Cell Carcinoma	FDA-approved
TCGA-CJ-4893-01	TCGA Kidney Clear Cell Carcinoma	FDA-approved
TCGA-CJ-4894-01	TCGA Kidney Clear Cell Carcinoma	FDA-approved
TCGA-CJ-4895-01	TCGA Kidney Clear Cell Carcinoma	FDA-approved
TCGA-CJ-4897-01	TCGA Kidney Clear Cell Carcinoma	FDA-approved
TCGA-CJ-4899-01	TCGA Kidney Clear Cell Carcinoma	FDA-approved
TCGA-CJ-4900-01	TCGA Kidney Clear Cell Carcinoma	FDA-approved
TCGA-CJ-4901-01	TCGA Kidney Clear Cell Carcinoma	FDA-approved
TCGA-CJ-4902-01	TCGA Kidney Clear Cell Carcinoma	FDA-approved
TCGA-CJ-4903-01	TCGA Kidney Clear Cell Carcinoma	FDA-approved
TCGA-CJ-4904-01	TCGA Kidney Clear Cell Carcinoma	FDA-approved
TCGA-CJ-4905-01	TCGA Kidney Clear Cell Carcinoma	FDA-approved
TCGA-CJ-4907-01	TCGA Kidney Clear Cell Carcinoma	FDA-approved
TCGA-CJ-4908-01	TCGA Kidney Clear Cell Carcinoma	FDA-approved
TCGA-CJ-4912-01	TCGA Kidney Clear Cell Carcinoma	FDA-approved
TCGA-CJ-4916-01	TCGA Kidney Clear Cell Carcinoma	FDA-approved
TCGA-CJ-4918-01	TCGA Kidney Clear Cell Carcinoma	FDA-approved
TCGA-CJ-4920-01	TCGA Kidney Clear Cell Carcinoma	FDA-approved
TCGA-CJ-4923-01	TCGA Kidney Clear Cell Carcinoma	FDA-approved
TCGA-CJ-5671-01	TCGA Kidney Clear Cell Carcinoma	FDA-approved
TCGA-CJ-5672-01	TCGA Kidney Clear Cell Carcinoma	FDA-approved
TCGA-CJ-5675-01	TCGA Kidney Clear Cell Carcinoma	FDA-approved
TCGA-CJ-5676-01	TCGA Kidney Clear Cell Carcinoma	FDA-approved
TCGA-CJ-5677-01	TCGA Kidney Clear Cell Carcinoma	FDA-approved
TCGA-CJ-5678-01	TCGA Kidney Clear Cell Carcinoma	FDA-approved
TCGA-CJ-5679-01	TCGA Kidney Clear Cell Carcinoma	FDA-approved
TCGA-CJ-5680-01	TCGA Kidney Clear Cell Carcinoma	FDA-approved
TCGA-CJ-5681-01	TCGA Kidney Clear Cell Carcinoma	FDA-approved
TCGA-CJ-5682-01	TCGA Kidney Clear Cell Carcinoma	FDA-approved
TCGA-CJ-5683-01	TCGA Kidney Clear Cell Carcinoma	FDA-approved
TCGA-CJ-5684-01	TCGA Kidney Clear Cell Carcinoma	FDA-approved
TCGA-CJ-5686-01	TCGA Kidney Clear Cell Carcinoma	FDA-approved
TCGA-CJ-5689-01	TCGA Kidney Clear Cell Carcinoma	FDA-approved
TCGA-CJ-6027-01	TCGA Kidney Clear Cell Carcinoma	FDA-approved
TCGA-CJ-6028-01	TCGA Kidney Clear Cell Carcinoma	FDA-approved
TCGA-CJ-6030-01	TCGA Kidney Clear Cell Carcinoma	FDA-approved
TCGA-CJ-6031-01	TCGA Kidney Clear Cell Carcinoma	FDA-approved
TCGA-CJ-6032-01	TCGA Kidney Clear Cell Carcinoma	FDA-approved
TCGA-CJ-6033-01	TCGA Kidney Clear Cell Carcinoma	FDA-approved
TCGA-CW-5580-01	TCGA Kidney Clear Cell Carcinoma	FDA-approved
TCGA-CW-5581-01	TCGA Kidney Clear Cell Carcinoma	FDA-approved
TCGA-CW-5583-01	TCGA Kidney Clear Cell Carcinoma	FDA-approved
TCGA-CW-5584-01	TCGA Kidney Clear Cell Carcinoma	FDA-approved
TCGA-CW-5585-01	TCGA Kidney Clear Cell Carcinoma	FDA-approved
TCGA-CW-5587-01	TCGA Kidney Clear Cell Carcinoma	FDA-approved
TCGA-CW-5588-01	TCGA Kidney Clear Cell Carcinoma	FDA-approved
TCGA-CW-5589-01	TCGA Kidney Clear Cell Carcinoma	FDA-approved
TCGA-CW-5590-01	TCGA Kidney Clear Cell Carcinoma	FDA-approved
TCGA-CW-5591-01	TCGA Kidney Clear Cell Carcinoma	FDA-approved
TCGA-CW-6087-01	TCGA Kidney Clear Cell Carcinoma	FDA-approved
TCGA-CW-6088-01	TCGA Kidney Clear Cell Carcinoma	FDA-approved
TCGA-CW-6090-01	TCGA Kidney Clear Cell Carcinoma	FDA-approved
TCGA-CW-6093-01	TCGA Kidney Clear Cell Carcinoma	FDA-approved
TCGA-CW-6097-01	TCGA Kidney Clear Cell Carcinoma	FDA-approved
TCGA-CZ-4853-01	TCGA Kidney Clear Cell Carcinoma	FDA-approved
TCGA-CZ-4854-01	TCGA Kidney Clear Cell Carcinoma	FDA-approved
TCGA-CZ-4856-01	TCGA Kidney Clear Cell Carcinoma	FDA-approved
TCGA-CZ-4857-01	TCGA Kidney Clear Cell Carcinoma	FDA-approved
TCGA-CZ-4858-01	TCGA Kidney Clear Cell Carcinoma	FDA-approved
TCGA-CZ-4859-01	TCGA Kidney Clear Cell Carcinoma	FDA-approved
TCGA-CZ-4860-01	TCGA Kidney Clear Cell Carcinoma	FDA-approved
TCGA-CZ-4861-01	TCGA Kidney Clear Cell Carcinoma	FDA-approved
TCGA-CZ-4862-01	TCGA Kidney Clear Cell Carcinoma	FDA-approved
TCGA-CZ-4863-01	TCGA Kidney Clear Cell Carcinoma	FDA-approved
TCGA-CZ-4864-01	TCGA Kidney Clear Cell Carcinoma	FDA-approved
TCGA-CZ-4865-01	TCGA Kidney Clear Cell Carcinoma	FDA-approved
TCGA-CZ-4866-01	TCGA Kidney Clear Cell Carcinoma	FDA-approved
TCGA-CZ-5451-01	TCGA Kidney Clear Cell Carcinoma	FDA-approved
TCGA-CZ-5452-01	TCGA Kidney Clear Cell Carcinoma	FDA-approved
TCGA-CZ-5453-01	TCGA Kidney Clear Cell Carcinoma	FDA-approved
TCGA-CZ-5454-01	TCGA Kidney Clear Cell Carcinoma	FDA-approved
TCGA-CZ-5455-01	TCGA Kidney Clear Cell Carcinoma	FDA-approved
TCGA-CZ-5456-01	TCGA Kidney Clear Cell Carcinoma	FDA-approved
TCGA-CZ-5457-01	TCGA Kidney Clear Cell Carcinoma	FDA-approved
TCGA-CZ-5458-01	TCGA Kidney Clear Cell Carcinoma	FDA-approved
TCGA-CZ-5459-01	TCGA Kidney Clear Cell Carcinoma	FDA-approved
TCGA-CZ-5460-01	TCGA Kidney Clear Cell Carcinoma	FDA-approved
TCGA-CZ-5461-01	TCGA Kidney Clear Cell Carcinoma	FDA-approved
TCGA-CZ-5462-01	TCGA Kidney Clear Cell Carcinoma	FDA-approved
TCGA-CZ-5463-01	TCGA Kidney Clear Cell Carcinoma	FDA-approved
TCGA-CZ-5464-01	TCGA Kidney Clear Cell Carcinoma	FDA-approved
TCGA-CZ-5465-01	TCGA Kidney Clear Cell Carcinoma	FDA-approved
TCGA-CZ-5466-01	TCGA Kidney Clear Cell Carcinoma	FDA-approved
TCGA-CZ-5467-01	TCGA Kidney Clear Cell Carcinoma	FDA-approved
TCGA-CZ-5468-01	TCGA Kidney Clear Cell Carcinoma	FDA-approved
TCGA-CZ-5469-01	TCGA Kidney Clear Cell Carcinoma	FDA-approved
TCGA-CZ-5470-01	TCGA Kidney Clear Cell Carcinoma	FDA-approved
TCGA-CZ-5982-01	TCGA Kidney Clear Cell Carcinoma	FDA-approved
TCGA-CZ-5984-01	TCGA Kidney Clear Cell Carcinoma	FDA-approved
TCGA-CZ-5985-01	TCGA Kidney Clear Cell Carcinoma	FDA-approved
TCGA-CZ-5986-01	TCGA Kidney Clear Cell Carcinoma	FDA-approved
TCGA-CZ-5987-01	TCGA Kidney Clear Cell Carcinoma	FDA-approved
TCGA-CZ-5988-01	TCGA Kidney Clear Cell Carcinoma	FDA-approved
TCGA-CZ-5989-01	TCGA Kidney Clear Cell Carcinoma	FDA-approved
TCGA-DV-5565-01	TCGA Kidney Clear Cell Carcinoma	FDA-approved
TCGA-DV-5566-01	TCGA Kidney Clear Cell Carcinoma	FDA-approved
TCGA-DV-5567-01	TCGA Kidney Clear Cell Carcinoma	FDA-approved
TCGA-DV-5568-01	TCGA Kidney Clear Cell Carcinoma	FDA-approved
TCGA-DV-5569-01	TCGA Kidney Clear Cell Carcinoma	FDA-approved
TCGA-DV-5573-01	TCGA Kidney Clear Cell Carcinoma	FDA-approved
TCGA-DV-5574-01	TCGA Kidney Clear Cell Carcinoma	FDA-approved
TCGA-DV-5575-01	TCGA Kidney Clear Cell Carcinoma	FDA-approved
TCGA-DV-5576-01	TCGA Kidney Clear Cell Carcinoma	FDA-approved
TCGA-DV-A4VX-01	TCGA Kidney Clear Cell Carcinoma	FDA-approved
TCGA-DV-A4VZ-01	TCGA Kidney Clear Cell Carcinoma	FDA-approved
TCGA-DV-A4W0-01	TCGA Kidney Clear Cell Carcinoma	FDA-approved
TCGA-EU-5904-01	TCGA Kidney Clear Cell Carcinoma	FDA-approved
TCGA-EU-5905-01	TCGA Kidney Clear Cell Carcinoma	FDA-approved
TCGA-EU-5906-01	TCGA Kidney Clear Cell Carcinoma	FDA-approved
TCGA-EU-5907-01	TCGA Kidney Clear Cell Carcinoma	FDA-approved
TCGA-G6-A5PC-01	TCGA Kidney Clear Cell Carcinoma	FDA-approved
TCGA-G6-A8L6-01	TCGA Kidney Clear Cell Carcinoma	FDA-approved
TCGA-G6-A8L7-01	TCGA Kidney Clear Cell Carcinoma	FDA-approved
TCGA-G6-A8L8-01	TCGA Kidney Clear Cell Carcinoma	FDA-approved
TCGA-GK-A6C7-01	TCGA Kidney Clear Cell Carcinoma	FDA-approved
TCGA-MM-A563-01	TCGA Kidney Clear Cell Carcinoma	FDA-approved
TCGA-MM-A564-01	TCGA Kidney Clear Cell Carcinoma	FDA-approved
[truncated: 4,084 more rows]
